# Supplementary material for: Phylogenomics Reveals High Levels of Incomplete Lineage Sorting at the Ancestral Nodes of the Macaque Radiation
Source: Mol Biol Evol. 2023 Oct 12;40(11):msad229. doi: 10.1093/molbev/msad229 (PMC10638670; doi:10.1093/molbev/msad229)
Supplement: msad229_Supplementary_Data [file msad229_supplementary_data.zip › Supplementary Tables.xlsx]

## Sheet: 1
Table S1. Information on genome data and mapping statistics.
Species	Species Symbol	Clean Data (bp)	Mapping Rate	Effective Depth	Genome Coverage (4×)	GenBank Accession	Sample Type	Sample Provider	Sampling Origin
M. mulatta	M. mulatta (CR)	57543918148	0.9756	17.47	0.9507	SRX849015	-	-	-
M. mulatta	M. mulatta (IR)	112325270996	0.9697	35.79	0.9722	SRR1944110	-	-	-
M. cyclopis	M. cyclopis	88943646000	0.9685	23.54	0.973		blood	Prof. Li Jing, Sichuan University, Chengdu, China	Taiwan, China
M. fuscata	M. fuscata	83559844400	0.9739	26.61	0.9712	-	blood	Hefei Wildlife Park, Anhui, China	Shiga Kogen, Japan
M. fascicularis	M. fascicularis	99695803500	0.9311	30.04	0.9737	SRA023855	-	-	-
M. arctoides	M. arctoides	88662648500	0.9771	28.33	0.9694	-	blood	Institute of Zoology, CAS, Beijing, China	Guangxi, China
M. arctoides	M. arctoides (2)	100103426000	0.9737	33.03	0.9728	SRR2981139	-	-	-
M. assamensis	M. assamensis	87828484750	0.9769	27.86	0.9708	-	blood	Prof. Zhou Qihai, Guangxi Normal University, Guilin, China	Langgang National Nature Reserve, Guangxi, China
M. assamensis	M. assamensis (2)	92230556250	0.9757	31.33	0.9471	SRR2981114	-	-	-
M. thibetana	M. thibetana	114550878960	0.972	36.6	0.9732	SRR1024051	-	-	-
M. leucogenys	M. leucogenys	104428299000	0.9729	30.75	0.9677	-	blood	Prof. Fan Pengfei, Sun Yat-Sen University, Guangzhou, China	Xingkai Village, Medog, Tibet, China
M. leucogenys	M. leucogenys (2)	98065956300	0.9763	29.08	0.9696	-	blood	Prof. Fan Pengfei, Sun Yat-Sen University, Guangzhou, China	Xingkai Village, Medog, Tibet, China
M. leucogenys	M. leucogenys (3)	100784255700	0.9652	29.61	0.969	-	blood	Prof. Fan Pengfei, Sun Yat-Sen University, Guangzhou, China	Chaqiuka Village, Medog, Tibet, China
M. leucogenys	M. leucogenys (4)	94021192200	0.9682	28.29	0.9713	-	blood	Prof. Fan Pengfei, Sun Yat-Sen University, Guangzhou, China	Chaqiuka Village, Medog, Tibet, China
M. sinica	M. sinica	53973252900	0.9818	17.52	0.9637	-	blood	Shanghai Zoo, China	Padiyathalawa, Sri Lanka
M. leonina	M. leonina	72214253250	0.9723	20.39	0.9355	-	blood	Gene Bank of Primates, German Primate Center, Germany	captive, unknow origin
M. silenus	M. silenus	78880000000	0.9736	22.46	0.9485	-	blood	Gene Bank of Primates, German Primate Center, Germany	captive, unknow origin
M. nemestrina	M. nemestrina	140666425532	0.9717	42.34	0.9759	SRR5947292	-	-	-
M. nemestrina	M. nemestrina (2)	71322978724	0.8405	19.22	0.8408	-	tissue	Gene Bank of Primates, German Primate Center, Germany	captive, unknow origin
M. maura	M. maura	93827333400	0.9758	27.48	0.9653	-	blood	Beijing Zoo, China	Toraja, Indonesia
M. tonkeana	M. tonkeana	135439430068	0.9725	40.85	0.9753	-	blood	Beijing Zoo, China	Uru, Indonesia
M. tonkeana	M. tonkeana (2)	105808570500	0.9737	30.92	0.9629	SRR5947293	-	-	-
M. nigra	M. nigra	78785072200	0.9734	23.83	0.9682	-	blood	Beijing Zoo, China	Bacan, Indonesia
M. sylvanus	M. sylvanus	62743869500	0.9782	16.85	0.9485	-	blood	Gene Bank of Primates, German Primate Center, Germany	captive
Papio anubis	Papio_anubis	111201242400	0.9546	33.29	0.9875	SRR7639464	-	-	-

## Sheet: 2
Table S2. High-quality SNVs of the 20 autosomes for each analyzed macaque including the without monomorphic sites, the number of heterozygous SNVs (Het.), the number of homozygous SNVs (Homo.), the Heterozygosity, SNV density per kb, ts/tv ratio and special SNVs for each species.
Species Symbol	SNVs without monomorphic sites	Het.	Homo.	Heterozygosity	SNV density	ts/tv	species-special
M. mulatta (CR)	20607971	6606109	14001862	0.00242889	7.50237	2.45	5893194
M. mulatta (IR)	20339748	6313848	14025900	0.00232268	7.40472	2.46	5893194
M. cyclopis	19976648	4881597	15095051	0.00179934	7.27198	2.46	2616036
M. fuscata	18765097	3023025	15742072	0.00112047	6.82926	2.47	2754209
M. fascicularis	19834004	6869697	12964307	0.00252515	7.21928	2.47	3931168
M. arctoides	18935394	3019837	15915557	0.00111906	6.89137	2.47	6075967
M. arctoides (2)	19554026	4506217	15047809	0.00166155	7.11717	2.46	6075967
M. assamensis	20753210	6953177	13800033	0.00255627	7.55555	2.45	4093063
M. assamensis (2)	20658906	7299709	13359197	0.00268276	7.52093	2.45	4093063
M. thibetana	18508476	2770597	15737879	0.00102785	6.73496	2.45	1279649
M. leucogenys	20887555	6885913	14001642	0.00253151	7.60459	2.45	8101672
M. leucogenys (2)	21049563	7178227	13871336	0.00263776	7.66328	2.46	8101672
M. leucogenys (3)	21075798	7191673	13884125	0.00264229	7.67252	2.45	8101672
M. leucogenys (4)	21060535	7333318	13727217	0.00269465	7.6677	2.45	8101672
M. sinica	19584401	4556417	15027984	0.00168009	7.12842	2.46	3706601
M. leonina	18246134	3044060	15202074	0.0011576	6.67391	2.49	2812773
M. silenus	19208179	2180116	17028063	0.000912409	7.12573	2.47	2822064
M. nemestrina	21778812	7881778	13897034	0.00289508	7.93027	2.47	8525273
M. nemestrina (2)	15943244	6848651	9094593	0.00251665	5.7977	2.54	8525273
M. maura	20039575	4482279	15557296	0.00165312	7.29513	2.47	3315407
M. tonkeana	20913052	5827059	15085993	0.0021431	7.61346	2.46	7699892
M. tonkeana (2)	21512608	7365056	14147552	0.00270624	7.83327	2.47	7699892
M. nigra	19058112	3046092	16012020	0.00112847	6.93596	2.47	3287692
M. sylvanus	17687979	1483233	16204746	0.00055617	6.43445	2.46	8688344

## Sheet: 3
Table S3. Annotations for exonic SNVs in each macaque.
Species Symbol	exonic	nonsynonymous	synonymous	stopgain	stoploss
M. mulatta (CR)	244907	25003	28487	526	61
M. mulatta (IR)	237625	23523	25788	493	55
M. cyclopis	239645	20392	21776	420	46
M. fuscata	233067	15487	14463	394	38
M. fascicularis	229233	21422	26182	440	56
M. arctoides	234220	15510	14184	346	30
M. arctoides (2)	236818	18716	18962	373	37
M. assamensis	244960	25401	29268	502	47
M. assamensis (2)	241364	25808	30093	533	36
M. thibetana	228922	14487	12615	293	28
M. leucogenys	257712	33480	44658	613	56
M. leucogenys (2)	247306	26919	31035	577	60
M. leucogenys (3)	252364	28980	35647	573	67
M. leucogenys (4)	247830	26741	31364	572	46
M. sinica	238158	20127	19929	416	45
M. leonina	232148	16604	16545	358	33
M. silenus	234044	14011	11723	333	28
M. nemestrina	251985	28115	32808	577	60
M. nemestrina (2)	237910	23939	28925	498	51
M. maura	243814	20271	20288	456	36
M. tonkeana	247588	23655	25020	487	48
M. tonkeana (2)	255712	29810	33161	573	48
M. nigra	225336	10365	7956	287	23
M. sylvanus	231505	14749	13278	363	23
Papio_anubis	53933	18964	19489	343	54

## Sheet: 4
Table S4. Information on mitogenome data.
species	de novo	download
M. mulatta	MT_china	NC_005943_1, NC_037466_1
M. cyclopis	MT_cyc	NC_027449_1
M. fuscata	MT_fus	NC_025513_1
M. fascicularis	MT_fas	NC_012670_1
M. arctoides	MT_arc	NC_025201_1
M. assamensis	MT_ass	NC_023795_1
M. thibetana	MT_thi	NC_011519_1
M. leucogenys	MT_zs, MT_leuxl, MT_xs, MT_zxg	NC_031156_1
M. sinica	MT_sin	NC_037437_1
M. leonina	MT_leo	NC_027604_1
M. silenus	MT_sil	NC_025221_1
M. maura	MT_mau	-
M. tonkeana	MT_ton	NC_025222_1
M. nigra	MT_nig	-
M. sylvanus	MT_syl	NC_002764_1

## Sheet: 5
Table S5. Fst (at the bottom left of the table ) between different macaque species.
Species	M.nemestrina	M.leonina	M.silenus	M.nigra	M.maura	M.tonkeana	M.cyclopis	M.mulatta	M.fuscata	M.fascicularis	M.arctoides	M.sinica	M.leucogenys	M.assamensis	M.thibetana
M.nemestrina
M.leonina	0.198716
M.silenus	0.248368	0.370604
M.nigra	0.320796	0.658741	0.720623
M.maura	0.280996	0.588554	0.647991	0.450582
M.tonkeana	0.240583	0.397498	0.441089	0.233538	0.15042
M.cyclopis	0.341422	0.622254	0.673667	0.644834	0.586865	0.432052
M.mulatta	0.29552	0.428535	0.46654	0.451409	0.411623	0.371724	0.141352
M.fuscata	0.389698	0.703097	0.756429	0.723085	0.663189	0.486498	0.44809	0.237927
M.fascicularis	0.267871	0.513471	0.565514	0.542012	0.488068	0.356646	0.321906	0.171204	0.414738
M.arctoides	0.357602	0.505375	0.54321	0.524472	0.483765	0.434144	0.425244	0.354851	0.483296	0.345398
M.sinica	0.371963	0.652991	0.701977	0.672179	0.615498	0.460615	0.569514	0.394821	0.647059	0.46701	0.373565
M.leucogenys	0.298679	0.343035	0.369854	0.359588	0.331077	0.356357	0.290612	0.29587	0.329333	0.234457	0.233521	0.184395
M.assamensis	0.309649	0.438392	0.474494	0.45838	0.419657	0.381893	0.367065	0.309718	0.421242	0.290961	0.232877	0.256351	0.0815654
M.thibetana	0.413429	0.727841	0.779308	0.745536	0.686676	0.50885	0.638811	0.436967	0.721946	0.529629	0.403196	0.565046	0.183291	0.169757
M.sylvanus	0.564974	0.843984	0.880896	0.853714	0.80755	0.64928	0.78994	0.613193	0.849623	0.712148	0.664168	0.798698	0.489878	0.604019	0.858953

## Sheet: 6
Table S6. Tracy-Widom (TW) statistics and P values for the four first eigenvalues in PCA. Significant P values are in bold.
ID	eigenvalue	twstat	p-value
1	16.6845	4.639	5.31e-05
2	7.80174	4.025	0.000209
3	5.59311	3.369	0.000823
4	4.39415	2.646	0.003329
5	3.73154	2.549	0.003976

## Sheet: 7
Table S7. The QuIBL analysis results
Discordant topologies with significant non-ILS component are shown in bold; triplets, for which the outgroup supported by the most trees is not phylogenetically correct, are underlined
C1, C2: The time (in coalescent units) since two sister species became isolated from the third species for a triplet topology under the ILS-only and the ILS+introgression distribution model, respectively;
mixprop1, mixprop2: The inferred mixing proroptions for the ILS+introgression and the ILS-only distribution model, respectively;
lambda2Dist, lambda1Dist: The scaling factor to convert the input branch length unit into coalescent units for the ILS+introgression and the ILS-only distribution model, respectively;
BIC1Dist, BIC2Dist: The Bayesian Information Criterion scores for the ILS-only and ILS+introgression model, respectively;
Count: The total number of trees supporting a triplet topology;
BICdiff: 𝛥BIC
totalIntroProp: topology non-ILS proportion * (numTrees/total trees in sample). This value represents the genome-wide introgression fraction
isSigIntro: Is the ILS+introgression model supported over the ILS-only model;
isSigILS: is the topology can be explained by ILS-only
IsMostCommon: Is the topology supported by the most trees phylogenetically correct.
See the original publication (Edelman et al. 2019) for detailed information
triplet	outgroup	C1	C2	mixprop1	mixprop2	lambda2Dist	lambda1Dist	count	BIC2Dist	BIC1Dist	BICdiff	totalIntroProp	isSigIntro	isSigILS	IsMostCommon
M. leonina_M. cyclopis_M. arctoides	M. leonina	0	34.5949	0.996755	0.00324541	0.000409004	0.000409004	1849	-25415.7	-25145.5	-270.234	0.00189001	TRUE	FALSE	TRUE
M. leonina_M. cyclopis_M. arctoides	M. cyclopis	0	10.6387	0.96483	0.0351697	0.000450457	0.000450457	271	-3701.81	-3628.64	-73.1699	0.00300189	TRUE	FALSE	FALSE
M. leonina_M. cyclopis_M. arctoides	M. arctoides	0	0.153587	0.876558	0.123442	0.000327037	0.000327037	1055	-14801.7	-14816.7	15.0263	0.0410179	FALSE	TRUE	FALSE
M. leonina_M. cyclopis_M. assamensis	M. leonina	0	39.6967	0.997154	0.00284579	0.000382115	0.000382115	1757	-19333.2	-19112.8	-220.406	0.00157482	TRUE	FALSE	TRUE
M. leonina_M. cyclopis_M. assamensis	M. cyclopis	0	13.2028	0.976017	0.0239826	0.000362974	0.000362974	292	-686.63	-694.191	7.56065	0.00220564	FALSE	FALSE	FALSE
M. leonina_M. cyclopis_M. assamensis	M. assamensis	0	5.21856	0.960848	0.0391516	0.000335096	0.000335096	1126	-9164.34	-9173.99	9.65728	0.0138849	FALSE	FALSE	FALSE
M. leonina_M. cyclopis_M. leucogenys	M. leonina	0	35.7832	0.995987	0.00401305	0.000395422	0.000395422	1746	-19334	-19106.2	-227.853	0.00220686	TRUE	FALSE	TRUE
M. leonina_M. cyclopis_M. leucogenys	M. cyclopis	0	13.3763	0.977342	0.0226581	0.000323319	0.000323319	299	-671.88	-679.46	7.57996	0.00213379	FALSE	FALSE	FALSE
M. leonina_M. cyclopis_M. leucogenys	M. leucogenys	0	5.53217	0.962196	0.0378038	0.000353856	0.000353856	1130	-9240.33	-9249.96	9.62452	0.0134546	FALSE	FALSE	FALSE
M. leonina_M. cyclopis_M. sinica	M. leonina	0	37.8308	0.995926	0.00407388	0.00037402	0.00037402	1720	-19326.6	-19091.7	-234.929	0.00220695	TRUE	FALSE	TRUE
M. leonina_M. cyclopis_M. sinica	M. cyclopis	0	10.0758	0.966681	0.0333191	0.0002624	0.0002624	298	-719.099	-722.895	3.79604	0.00312727	FALSE	FALSE	FALSE
M. leonina_M. cyclopis_M. sinica	M. sinica	0	5.85505	0.963039	0.0369611	0.000368402	0.000368402	1157	-9268.62	-9278.85	10.2254	0.013469	FALSE	TRUE	FALSE
M. leonina_M. cyclopis_M. thibetana	M. leonina	0	37.7688	0.997175	0.00282525	0.000374634	0.000374634	1770	-19389.2	-19151.1	-238.079	0.00157502	TRUE	FALSE	TRUE
M. leonina_M. cyclopis_M. thibetana	M. cyclopis	0	11.5325	0.972015	0.0279849	0.000415547	0.000415547	286	-678.843	-685.822	6.97913	0.00252084	FALSE	FALSE	FALSE
M. leonina_M. cyclopis_M. thibetana	M. thibetana	0	5.47939	0.959022	0.0409779	0.000351065	0.000351065	1119	-9230.94	-9240.36	9.41653	0.0144423	FALSE	FALSE	FALSE
M. leonina_M. fascicularis_M. arctoides	M. leonina	0	30.96	0.997105	0.00289518	0.000417257	0.000417257	1854	-19516.5	-19288.7	-227.812	0.0016906	TRUE	FALSE	TRUE
M. leonina_M. fascicularis_M. arctoides	M. fascicularis	0	16.967	0.984416	0.0155842	0.000282447	0.000282447	257	-611.294	-618.413	7.11922	0.00126146	FALSE	FALSE	FALSE
M. leonina_M. fascicularis_M. arctoides	M. arctoides	0	4.67323	0.962367	0.0376331	0.000401846	0.000401846	1064	-8998.13	-9006.8	8.66952	0.0126115	FALSE	FALSE	FALSE
M. leonina_M. fascicularis_M. assamensis	M. leonina	0	33.1561	0.996342	0.00365756	0.00038962	0.00038962	1771	-19399.8	-19168.6	-231.165	0.00204017	TRUE	FALSE	TRUE
M. leonina_M. fascicularis_M. assamensis	M. fascicularis	0	17.2403	0.981623	0.0183766	0.00027797	0.00027797	272	-9087.23	-9094.3	7.07787	0.00157431	FALSE	FALSE	FALSE
M. leonina_M. fascicularis_M. assamensis	M. assamensis	0	14.1998	0.989978	0.0100225	0.000423112	0.000423112	1132	-667.563	-674.888	7.32489	0.00357337	FALSE	FALSE	FALSE
M. leonina_M. fascicularis_M. leucogenys	M. leonina	0	37.6031	0.997136	0.00286436	0.000376285	0.000376285	1757	-19338.1	-19104.8	-233.317	0.0015851	TRUE	FALSE	TRUE
M. leonina_M. fascicularis_M. leucogenys	M. fascicularis	0	17.2208	0.985457	0.0145429	0.000278284	0.000278284	280	-9177.5	-9184.74	7.2413	0.00128252	FALSE	FALSE	FALSE
M. leonina_M. fascicularis_M. leucogenys	M. leucogenys	0	29.515	0.994738	0.00526245	0.000450905	0.000450905	1138	-667.563	-674.888	7.32489	0.00188619	FALSE	FALSE	FALSE
M. leonina_M. fascicularis_M. sinica	M. leonina	0	39.3003	0.997081	0.00291899	0.000360035	0.000360035	1726	-19331.3	-19090.6	-240.707	0.00158683	TRUE	FALSE	TRUE
M. leonina_M. fascicularis_M. sinica	M. fascicularis	0	3.94052	0.964852	0.0351478	0.000261912	0.000261912	286	-718.23	-725.319	7.08871	0.00316607	FALSE	FALSE	FALSE
M. leonina_M. fascicularis_M. sinica	M. sinica	0	21.9797	0.993054	0.00694619	0.000477195	0.000477195	1163	-9210.45	-9217.7	7.2471	0.00254438	FALSE	FALSE	FALSE
M. leonina_M. fascicularis_M. thibetana	M. leonina	0	32.4378	0.995803	0.00419686	0.000398248	0.000398248	1782	-19372	-19141.2	-230.786	0.00235553	TRUE	FALSE	TRUE
M. leonina_M. fascicularis_M. thibetana	M. fascicularis	0	4.25845	0.944709	0.0552906	0.000236589	0.000236589	265	-9166.37	-9172.6	6.23215	0.0046148	FALSE	FALSE	FALSE
M. leonina_M. fascicularis_M. thibetana	M. thibetana	0	5.02657	0.965464	0.034536	0.000415529	0.000415529	1128	-653.964	-661.137	7.17286	0.0122698	FALSE	FALSE	FALSE
M. leonina_M. fuscata_M. arctoides	M. leonina	0	31.8866	0.99702	0.00298029	0.000405132	0.000405132	1835	-19534.4	-19303.3	-231.144	0.00172247	TRUE	FALSE	TRUE
M. leonina_M. fuscata_M. arctoides	M. fuscata	0	10.1658	0.96959	0.0304097	0.000338532	0.000338532	273	-617.684	-612.286	-5.39846	0.00261476	FALSE	FALSE	FALSE
M. leonina_M. fuscata_M. arctoides	M. arctoides	0	0.145635	0.890057	0.109943	0.000343496	0.000343496	1067	-9035.8	-9045.58	9.77627	0.0369477	FALSE	FALSE	FALSE
M. leonina_M. fuscata_M. assamensis	M. leonina	0	38.0931	0.997114	0.00288633	0.00037083	0.00037083	1745	-19386.2	-19158	-228.127	0.00158635	TRUE	FALSE	TRUE
M. leonina_M. fuscata_M. assamensis	M. fuscata	0	14.8951	0.978221	0.0217793	0.000290352	0.000290352	292	-675.004	-681.96	6.95624	0.00200301	FALSE	FALSE	FALSE
M. leonina_M. fuscata_M. assamensis	M. assamensis	0	5.25991	0.961737	0.038263	0.000357868	0.000357868	1138	-9166.74	-9174.48	7.73546	0.0137144	FALSE	FALSE	FALSE
M. leonina_M. fuscata_M. leucogenys	M. leonina	0	34.7621	0.996153	0.00384721	0.00037162	0.00037162	1729	-19350.9	-19116.8	-234.147	0.00209506	TRUE	FALSE	TRUE
M. leonina_M. fuscata_M. leucogenys	M. fuscata	0	10.4223	0.969486	0.0305142	0.000279006	0.000279006	304	-675.004	-681.96	6.95624	0.00292167	FALSE	FALSE	FALSE
M. leonina_M. fuscata_M. leucogenys	M. leucogenys	0	5.43502	0.963441	0.036559	0.000384539	0.000384539	1142	-9257.49	-9265.19	7.70337	0.0131497	FALSE	FALSE	FALSE
M. leonina_M. fuscata_M. sinica	M. leonina	0	36.5097	0.9961	0.00390027	0.000353832	0.000353832	1704	-19341.6	-19100.4	-241.192	0.00209325	TRUE	FALSE	TRUE
M. leonina_M. fuscata_M. sinica	M. fuscata	0	14.241	0.977977	0.0220228	0.000245906	0.000245906	302	-718.914	-713.513	-5.40088	0.00209476	FALSE	FALSE	FALSE
M. leonina_M. fuscata_M. sinica	M. sinica	0	5.49305	0.964992	0.0350079	0.000405005	0.000405005	1169	-9266.62	-9275.35	8.73381	0.0128895	FALSE	FALSE	FALSE
M. leonina_M. fuscata_M. thibetana	M. leonina	0	34.9097	0.99627	0.00372958	0.000370049	0.000370049	1760	-19398.5	-19162.9	-235.608	0.00206742	TRUE	FALSE	TRUE
M. leonina_M. fuscata_M. thibetana	M. fuscata	0	10.294	0.972876	0.0271241	0.000276113	0.000276113	286	-664.193	-667.845	3.65218	0.00244331	FALSE	FALSE	FALSE
M. leonina_M. fuscata_M. thibetana	M. thibetana	0	5.29138	0.956068	0.0439321	0.000357931	0.000357931	1129	-9227.23	-9234.93	7.70904	0.0156218	FALSE	FALSE	FALSE
M. leonina_M. mulatta_M. arctoides	M. leonina	0	36.6041	0.997288	0.00271178	0.000409388	0.000409388	1845	-19526.9	-19295.8	-231.153	0.00157582	TRUE	FALSE	TRUE
M. leonina_M. mulatta_M. arctoides	M. mulatta	0	13.7684	0.973415	0.0265852	0.000348064	0.000348064	263	-622.376	-618.938	-3.43726	0.00220218	FALSE	FALSE	FALSE
M. leonina_M. mulatta_M. arctoides	M. arctoides	0	0.14739	0.886644	0.113356	0.000340278	0.000340278	1067	-9056.87	-9068.37	11.5039	0.0380948	FALSE	TRUE	FALSE
M. leonina_M. mulatta_M. assamensis	M. leonina	0	38.9586	0.997145	0.0028552	0.000389354	0.000389354	1752	-19319.4	-19103.7	-215.714	0.00157553	TRUE	FALSE	TRUE
M. leonina_M. mulatta_M. assamensis	M. mulatta	0	7.10873	0.96832	0.0316797	0.000274094	0.000274094	285	-672.609	-680.22	7.61121	0.00284369	FALSE	FALSE	FALSE
M. leonina_M. mulatta_M. assamensis	M. assamensis	0	5.36909	0.962828	0.0371719	0.000349765	0.000349765	1138	-9173.42	-9184.14	10.7194	0.0133233	FALSE	TRUE	FALSE
M. leonina_M. mulatta_M. leucogenys	M. leonina	0	35.5034	0.996542	0.00345844	0.000398539	0.000398539	1747	-19356.4	-19127.9	-228.473	0.00190296	TRUE	FALSE	TRUE
M. leonina_M. mulatta_M. leucogenys	M. mulatta	0	17.4394	0.98631	0.0136901	0.000247992	0.000247992	288	-658.065	-665.488	7.42259	0.00124181	FALSE	FALSE	FALSE
M. leonina_M. mulatta_M. leucogenys	M. leucogenys	0	5.57619	0.965348	0.0346523	0.000371222	0.000371222	1140	-9249.46	-9260.16	10.7016	0.0124421	FALSE	TRUE	FALSE
M. leonina_M. mulatta_M. sinica	M. leonina	0	37.4047	0.996479	0.00352142	0.000378281	0.000378281	1717	-19349	-19113.4	-235.588	0.00190434	TRUE	FALSE	TRUE
M. leonina_M. mulatta_M. sinica	M. mulatta	0	13.4	0.979045	0.0209548	0.000225147	0.000225147	288	-703.161	-699.115	-4.0459	0.00190079	FALSE	FALSE	FALSE
M. leonina_M. mulatta_M. sinica	M. sinica	0	5.63494	0.967107	0.0328931	0.000394423	0.000394423	1170	-9265.79	-9277.43	11.6367	0.0121212	FALSE	TRUE	FALSE
M. leonina_M. mulatta_M. thibetana	M. leonina	0	37.5573	0.997148	0.00285206	0.000376744	0.000376744	1765	-24635.4	-24329.1	-306.316	0.00158548	TRUE	FALSE	TRUE
M. leonina_M. mulatta_M. thibetana	M. mulatta	0	16.5248	0.981375	0.0186251	0.000324456	0.000324456	278	-3893.35	-3889.49	-3.86508	0.00163079	FALSE	FALSE	FALSE
M. leonina_M. mulatta_M. thibetana	M. thibetana	0	5.72797	0.962704	0.0372963	0.000364647	0.000364647	1132	-15334.3	-15302.1	-32.2051	0.0132974	TRUE	FALSE	FALSE
M. maura_M. cyclopis_M. arctoides	M. maura	0	41.8164	0.996243	0.00375682	0.000441055	0.000441055	1876	-19471.1	-19254.5	-216.583	0.00221978	TRUE	FALSE	TRUE
M. maura_M. cyclopis_M. arctoides	M. cyclopis	0	70.72	0.996154	0.00384615	0.000309447	0.000309447	260	-614.407	-613.798	-0.608803	0.000314961	FALSE	FALSE	FALSE
M. maura_M. cyclopis_M. arctoides	M. arctoides	0	5.07207	0.953721	0.046279	0.000335613	0.000335613	1039	-9007.1	-9017.39	10.2838	0.0151445	FALSE	TRUE	FALSE
M. maura_M. cyclopis_M. assamensis	M. maura	0	44.1925	0.996043	0.00395732	0.00041734	0.00041734	1784	-19332.3	-19119.1	-213.288	0.00222358	TRUE	FALSE	TRUE
M. maura_M. cyclopis_M. assamensis	M. cyclopis	0	62.3092	0.996491	0.00350877	0.000293627	0.000293627	285	-655.907	-663.033	7.12621	0.000314961	FALSE	FALSE	FALSE
M. maura_M. cyclopis_M. assamensis	M. assamensis	0	5.05002	0.964981	0.0350193	0.00034628	0.00034628	1106	-9155.64	-9166.47	10.8311	0.0121988	FALSE	TRUE	FALSE
M. maura_M. cyclopis_M. leucogenys	M. maura	0	44.3618	0.99602	0.00398024	0.000415747	0.000415747	1774	-19314.6	-19094.9	-219.616	0.00222392	TRUE	FALSE	TRUE
M. maura_M. cyclopis_M. leucogenys	M. cyclopis	0	57.2928	0.99661	0.00338983	0.000257826	0.000257826	295	-655.907	-663.033	7.12621	0.000314961	FALSE	FALSE	FALSE
M. maura_M. cyclopis_M. leucogenys	M. leucogenys	0	5.51973	0.963486	0.0365143	0.000343124	0.000343124	1106	-9231.67	-9242.49	10.8128	0.0127196	FALSE	TRUE	FALSE
M. maura_M. cyclopis_M. sinica	M. maura	0	47.1123	0.996532	0.00346804	0.000391476	0.000391476	1749	-19305.9	-19079.9	-226.003	0.00191042	TRUE	FALSE	TRUE
M. maura_M. cyclopis_M. sinica	M. cyclopis	0	9.26991	0.962464	0.037536	0.000245453	0.000245453	294	-702.753	-706.743	3.98964	0.00347577	FALSE	FALSE	FALSE
M. maura_M. cyclopis_M. sinica	M. sinica	0	5.97609	0.964803	0.0351967	0.000353468	0.000353468	1132	-9260.72	-9272.14	11.4262	0.0125489	FALSE	TRUE	FALSE
M. maura_M. cyclopis_M. thibetana	M. maura	0	44.9196	0.996074	0.0039259	0.000410585	0.000410585	1799	-19370.5	-19144.7	-225.816	0.00222447	TRUE	FALSE	TRUE
M. maura_M. cyclopis_M. thibetana	M. cyclopis	0	67.3013	0.996377	0.00362319	0.000310726	0.000310726	276	-655.606	-662.753	7.14679	0.000314961	FALSE	FALSE	FALSE
M. maura_M. cyclopis_M. thibetana	M. thibetana	0	5.43886	0.963719	0.0362815	0.000364446	0.000364446	1100	-9195.44	-9205.11	9.66358	0.01257	FALSE	FALSE	FALSE
M. maura_M. fascicularis_M. arctoides	M. maura	0	34.1762	0.994702	0.00529809	0.000463288	0.000463288	1887	-19437.9	-19228.5	-209.391	0.00314882	TRUE	FALSE	TRUE
M. maura_M. fascicularis_M. arctoides	M. fascicularis	0	4.24838	0.95298	0.0470198	0.000237912	0.000237912	254	-595.208	-602.375	7.16669	0.00376159	FALSE	FALSE	FALSE
M. maura_M. fascicularis_M. arctoides	M. arctoides	0	5.43621	0.967415	0.0325846	0.000337674	0.000337674	1034	-8995.14	-9006.12	10.979	0.0106118	FALSE	TRUE	FALSE
M. maura_M. fascicularis_M. assamensis	M. maura	0	31.779	0.994489	0.00551144	0.000429534	0.000429534	1803	-19364.1	-19145.7	-218.42	0.0031298	TRUE	FALSE	TRUE
M. maura_M. fascicularis_M. assamensis	M. fascicularis	0	4.13053	0.953565	0.0464347	0.000239172	0.000239172	270	-653.594	-651.926	-1.66786	0.00394878	FALSE	FALSE	FALSE
M. maura_M. fascicularis_M. assamensis	M. assamensis	0	5.52681	0.968393	0.031607	0.000348783	0.000348783	1102	-9105.57	-9116.89	11.3164	0.0109704	FALSE	TRUE	FALSE
M. maura_M. fascicularis_M. leucogenys	M. maura	0	36.7572	0.995485	0.00451509	0.000412673	0.000412673	1789	-19320.6	-19099.3	-221.32	0.00254409	TRUE	FALSE	TRUE
M. maura_M. fascicularis_M. leucogenys	M. fascicularis	0	21.302	0.985812	0.0141883	0.00030963	0.00030963	282	-653.594	-651.926	-1.66786	0.00126019	FALSE	FALSE	FALSE
M. maura_M. fascicularis_M. leucogenys	M. leucogenys	0	5.43596	0.967411	0.0325892	0.000372493	0.000372493	1104	-9181.52	-9192.82	11.2982	0.0113318	FALSE	TRUE	FALSE
M. maura_M. fascicularis_M. sinica	M. maura	0	47.0061	0.996147	0.00385292	0.00039236	0.00039236	1759	-24258.6	-23849.9	-408.623	0.00213458	TRUE	FALSE	TRUE
M. maura_M. fascicularis_M. sinica	M. fascicularis	0	19.6697	0.982613	0.0173867	0.000335325	0.000335325	287	-4409.95	-4357.41	-52.5477	0.00157165	TRUE	FALSE	FALSE
M. maura_M. fascicularis_M. sinica	M. sinica	0	5.83244	0.971364	0.0286356	0.000393872	0.000393872	1129	-15680.5	-15633.7	-46.8122	0.0101826	TRUE	FALSE	FALSE
M. maura_M. fascicularis_M. thibetana	M. maura	0	32.122	0.993262	0.00673821	0.000451227	0.000451227	1816	-19305.9	-19092	-213.862	0.00385404	TRUE	FALSE	TRUE
M. maura_M. fascicularis_M. thibetana	M. fascicularis	0	4.06607	0.953873	0.0461268	0.00024452	0.00024452	261	-637.622	-644.792	7.17003	0.00379184	FALSE	FALSE	FALSE
M. maura_M. fascicularis_M. thibetana	M. thibetana	0	5.74519	0.965616	0.0343837	0.000363779	0.000363779	1098	-9175.2	-9186.26	11.0602	0.0118908	FALSE	TRUE	FALSE
M. maura_M. fuscata_M. arctoides	M. maura	0	34.0482	0.995179	0.00482058	0.000445506	0.000445506	1867	-25581.5	-25192.1	-389.414	0.00283466	TRUE	FALSE	TRUE
M. maura_M. fuscata_M. arctoides	M. fuscata	0	11.1227	0.970132	0.0298682	0.00025554	0.00025554	266	-3724.28	-3725.02	0.732755	0.00250234	FALSE	FALSE	FALSE
M. maura_M. fuscata_M. arctoides	M. arctoides	0	5.10344	0.963661	0.0363386	0.000341556	0.000341556	1042	-14491.5	-14455.5	-36.0237	0.0119259	TRUE	FALSE	FALSE
M. maura_M. fuscata_M. assamensis	M. maura	0	37.1498	0.99545	0.00455006	0.000408311	0.000408311	1776	-19367.8	-19149.6	-218.194	0.00254517	TRUE	FALSE	TRUE
M. maura_M. fuscata_M. assamensis	M. fuscata	0	4.43787	0.953636	0.0463642	0.000233155	0.000233155	289	-657.942	-655.488	-2.45422	0.00422024	FALSE	FALSE	FALSE
M. maura_M. fuscata_M. assamensis	M. assamensis	0	4.93454	0.962658	0.0373423	0.000348077	0.000348077	1110	-9157.04	-9167.34	10.3075	0.0130551	FALSE	TRUE	FALSE
M. maura_M. fuscata_M. leucogenys	M. maura	0	37.6837	0.995406	0.00459431	0.000402527	0.000402527	1760	-19350	-19125.4	-224.623	0.00254677	TRUE	FALSE	TRUE
M. maura_M. fuscata_M. leucogenys	M. fuscata	0	10.4116	0.971319	0.0286813	0.000272994	0.000272994	304	-657.942	-655.488	-2.45422	0.00274618	FALSE	FALSE	FALSE
M. maura_M. fuscata_M. leucogenys	M. leucogenys	0	5.35544	0.963965	0.0360351	0.000365534	0.000365534	1111	-9233.11	-9243.4	10.2876	0.0126094	FALSE	TRUE	FALSE
M. maura_M. fuscata_M. sinica	M. maura	0	48.5346	0.996069	0.00393062	0.000380003	0.000380003	1735	-19339.5	-19108.4	-231.145	0.00214791	TRUE	FALSE	TRUE
M. maura_M. fuscata_M. sinica	M. fuscata	0	10.586	0.974737	0.0252627	0.00027469	0.00027469	303	-696.384	-689.622	-6.76263	0.0024109	FALSE	FALSE	FALSE
M. maura_M. fuscata_M. sinica	M. sinica	0	5.68443	0.968425	0.0315754	0.000378958	0.000378958	1137	-9242.8	-9254.29	11.4912	0.0113075	FALSE	TRUE	FALSE
M. maura_M. fuscata_M. thibetana	M. maura	0	36.768	0.994938	0.00506181	0.000412552	0.000412552	1795	-19366.3	-19143	-223.307	0.00286172	TRUE	FALSE	TRUE
M. maura_M. fuscata_M. thibetana	M. fuscata	0	11.2716	0.978149	0.0218512	0.000214336	0.000214336	278	-655.606	-662.753	7.14679	0.00191327	FALSE	FALSE	FALSE
M. maura_M. fuscata_M. thibetana	M. thibetana	0	5.29196	0.959435	0.0405649	0.000357892	0.000357892	1102	-9223.86	-9233.95	10.0933	0.0140795	FALSE	TRUE	FALSE
M. maura_M. mulatta_M. arctoides	M. maura	0	34.0914	0.995728	0.00427193	0.000444942	0.000444942	1873	-19478.5	-19261.7	-216.882	0.0025201	TRUE	FALSE	TRUE
M. maura_M. mulatta_M. arctoides	M. mulatta	0	8.3027	0.965557	0.0344431	0.000224535	0.000224535	253	-598.176	-591.045	-7.13159	0.0027446	FALSE	FALSE	FALSE
M. maura_M. mulatta_M. arctoides	M. arctoides	0	5.86224	0.968748	0.0312518	0.000348845	0.000348845	1049	-9014.14	-9025.28	11.1389	0.0103254	FALSE	TRUE	FALSE
M. maura_M. mulatta_M. assamensis	M. maura	0	35.6904	0.995505	0.00449537	0.000425008	0.000425008	1780	-19302.5	-19094.3	-208.245	0.00252024	TRUE	FALSE	TRUE
M. maura_M. mulatta_M. assamensis	M. mulatta	0	5.11328	0.947135	0.0528646	0.000205097	0.000205097	278	-642.057	-649.051	6.99349	0.00462877	FALSE	FALSE	FALSE
M. maura_M. mulatta_M. assamensis	M. assamensis	0	5.27423	0.968401	0.0315994	0.000355599	0.000355599	1117	-9175.21	-9186.49	11.2795	0.011117	FALSE	TRUE	FALSE
M. maura_M. mulatta_M. leucogenys	M. maura	0	35.8136	0.995494	0.00450563	0.000423546	0.000423546	1776	-24402.5	-24028.4	-374.086	0.00252031	TRUE	FALSE	TRUE
M. maura_M. mulatta_M. leucogenys	M. mulatta	0	4.99316	0.955444	0.0445555	0.000210031	0.000210031	284	-4243.46	-4236.32	-7.13756	0.00398544	FALSE	FALSE	FALSE
M. maura_M. mulatta_M. leucogenys	M. leucogenys	0	5.64445	0.968551	0.0314493	0.000362305	0.000362305	1115	-15474.5	-15431.3	-43.1987	0.0110444	TRUE	FALSE	FALSE
M. maura_M. mulatta_M. sinica	M. maura	0	46.1025	0.996133	0.00386714	0.00040005	0.00040005	1746	-19311.2	-19085.2	-226.017	0.00212662	TRUE	FALSE	TRUE
M. maura_M. mulatta_M. sinica	M. mulatta	0	7.57863	0.961158	0.0388424	0.000233028	0.000233028	285	-686.828	-683.149	-3.67907	0.00348664	FALSE	FALSE	FALSE
M. maura_M. mulatta_M. sinica	M. sinica	0	5.84154	0.970257	0.029743	0.000380473	0.000380473	1144	-9268.03	-9280.26	12.2294	0.0107168	FALSE	TRUE	FALSE
M. maura_M. mulatta_M. thibetana	M. maura	0	36.731	0.995545	0.00445522	0.000412968	0.000412968	1796	-19366.8	-19142.4	-224.445	0.00252018	TRUE	FALSE	TRUE
M. maura_M. mulatta_M. thibetana	M. mulatta	0	7.95079	0.965362	0.0346378	0.000218386	0.000218386	267	-641.753	-648.769	7.01623	0.00291285	FALSE	FALSE	FALSE
M. maura_M. mulatta_M. thibetana	M. thibetana	0	5.60928	0.966287	0.0337129	0.000372593	0.000372593	1112	-9214.28	-9224.82	10.534	0.0118075	FALSE	TRUE	FALSE
M. nemestrina_M. cyclopis_M. arctoides	M. nemestrina	0	42.5934	0.996769	0.0032312	0.000433009	0.000433009	1855	-19415.7	-19199.9	-215.773	0.00188783	TRUE	FALSE	TRUE
M. nemestrina_M. cyclopis_M. arctoides	M. cyclopis	0	61.8891	0.996295	0.00370474	0.000353602	0.000353602	270	-645.39	-644.417	-0.972481	0.000315049	FALSE	FALSE	FALSE
M. nemestrina_M. cyclopis_M. arctoides	M. arctoides	0	0.145993	0.89416	0.10584	0.000342747	0.000342747	1050	-9028.76	-9039.33	10.5771	0.0350022	FALSE	TRUE	FALSE
M. nemestrina_M. cyclopis_M. assamensis	M. nemestrina	0	46.361	0.997154	0.00284641	0.000405573	0.000405573	1760	-19267.9	-19056.7	-211.286	0.00157785	TRUE	FALSE	TRUE
M. nemestrina_M. cyclopis_M. assamensis	M. cyclopis	0	32.4898	0.992603	0.00739725	0.000326497	0.000326497	296	-686.63	-694.191	7.56065	0.000689633	FALSE	FALSE	FALSE
M. nemestrina_M. cyclopis_M. assamensis	M. assamensis	0	5.2992	0.96331	0.0366902	0.000346405	0.000346405	1119	-9170.65	-9180.13	9.47417	0.0129311	FALSE	FALSE	FALSE
M. nemestrina_M. cyclopis_M. leucogenys	M. nemestrina	0	45.1921	0.996554	0.00344609	0.000408109	0.000408109	1749	-19267.2	-19048.9	-218.227	0.00189833	TRUE	FALSE	TRUE
M. nemestrina_M. cyclopis_M. leucogenys	M. cyclopis	0	34.165	0.992767	0.0072334	0.000310488	0.000310488	307	-671.88	-679.46	7.57996	0.000699419	FALSE	FALSE	FALSE
M. nemestrina_M. cyclopis_M. leucogenys	M. leucogenys	0	5.54715	0.962641	0.0373586	0.000349518	0.000349518	1119	-9246.66	-9256.11	9.44101	0.0131667	FALSE	FALSE	FALSE
M. nemestrina_M. cyclopis_M. sinica	M. nemestrina	0	47.6321	0.996503	0.00349689	0.000387204	0.000387204	1725	-19258.7	-19033.8	-224.874	0.00189988	TRUE	FALSE	TRUE
M. nemestrina_M. cyclopis_M. sinica	M. cyclopis	0	4.46322	0.951724	0.0482759	0.000252103	0.000252103	303	-719.099	-722.895	3.79604	0.00460712	FALSE	FALSE	FALSE
M. nemestrina_M. cyclopis_M. sinica	M. sinica	0	5.90856	0.963884	0.0361164	0.000365066	0.000365066	1147	-9275.14	-9285.21	10.0661	0.0130474	FALSE	TRUE	FALSE
M. nemestrina_M. cyclopis_M. thibetana	M. nemestrina	0	47.2284	0.997177	0.00282251	0.000398124	0.000398124	1775	-19305.9	-19082.2	-223.755	0.00157794	TRUE	FALSE	TRUE
M. nemestrina_M. cyclopis_M. thibetana	M. cyclopis	0	68.7589	0.996503	0.0034965	0.000304139	0.000304139	286	-686.33	-693.904	7.57397	0.000314961	FALSE	FALSE	FALSE
M. nemestrina_M. cyclopis_M. thibetana	M. thibetana	0	5.46182	0.961773	0.0382268	0.000362914	0.000362914	1114	-9210.28	-9219	8.71615	0.0134125	FALSE	FALSE	FALSE
M. nemestrina_M. fascicularis_M. arctoides	M. nemestrina	0	41.2947	0.997319	0.00268096	0.00045533	0.00045533	1868	-19401.3	-19191.8	-209.538	0.00157733	TRUE	FALSE	TRUE
M. nemestrina_M. fascicularis_M. arctoides	M. fascicularis	0	16.5233	0.984598	0.0154021	0.000292177	0.000292177	260	-611.294	-618.413	7.11922	0.00126127	FALSE	FALSE	FALSE
M. nemestrina_M. fascicularis_M. arctoides	M. arctoides	0	0.141483	0.910924	0.0890761	0.000354152	0.000354152	1047	-8997.08	-9007.81	10.7258	0.0293741	FALSE	TRUE	FALSE
M. nemestrina_M. fascicularis_M. assamensis	M. nemestrina	0	44.8231	0.997159	0.0028407	0.000419488	0.000419488	1782	-19318.8	-19101.4	-217.374	0.00159437	TRUE	FALSE	TRUE
M. nemestrina_M. fascicularis_M. assamensis	M. fascicularis	0	16.5591	0.982093	0.0179066	0.000291544	0.000291544	279	-669.83	-667.825	-2.00472	0.00157353	FALSE	FALSE	FALSE
M. nemestrina_M. fascicularis_M. assamensis	M. assamensis	0	4.75092	0.96576	0.0342402	0.00036153	0.00036153	1114	-9102.07	-9111.62	9.54984	0.0120137	FALSE	FALSE	FALSE
M. nemestrina_M. fascicularis_M. leucogenys	M. nemestrina	0	46.7316	0.997162	0.00283846	0.000402356	0.000402356	1765	-19256.1	-19036.8	-219.261	0.00157792	TRUE	FALSE	TRUE
M. nemestrina_M. fascicularis_M. leucogenys	M. fascicularis	0	18.7773	0.980148	0.0198516	0.000351261	0.000351261	291	-669.83	-667.825	-2.00472	0.00181947	FALSE	FALSE	FALSE
M. nemestrina_M. fascicularis_M. leucogenys	M. leucogenys	0	5.06398	0.966776	0.0332237	0.000382866	0.000382866	1119	-9192.69	-9202.2	9.5159	0.0117094	FALSE	FALSE	FALSE
M. nemestrina_M. fascicularis_M. sinica	M. nemestrina	0	48.7252	0.997115	0.00288479	0.000385893	0.000385893	1737	-19247.8	-19021.8	-225.991	0.00157823	TRUE	FALSE	TRUE
M. nemestrina_M. fascicularis_M. sinica	M. fascicularis	0	18.1179	0.982955	0.0170446	0.000330044	0.000330044	295	-720.246	-719.405	-0.840993	0.00158367	FALSE	FALSE	FALSE
M. nemestrina_M. fascicularis_M. sinica	M. sinica	0	5.53113	0.972588	0.0274119	0.000411308	0.000411308	1143	-9227.31	-9236.96	9.65236	0.0098683	FALSE	FALSE	FALSE
M. nemestrina_M. fascicularis_M. thibetana	M. nemestrina	0	28.1031	0.993226	0.00677385	0.000440359	0.000440359	1794	-19260.5	-19047.7	-212.771	0.00382749	TRUE	FALSE	TRUE
M. nemestrina_M. fascicularis_M. thibetana	M. fascicularis	0	4.00958	0.947005	0.0529946	0.000251274	0.000251274	269	-653.964	-661.137	7.17286	0.00448994	FALSE	FALSE	FALSE
M. nemestrina_M. fascicularis_M. thibetana	M. thibetana	0	5.16128	0.965406	0.0345944	0.000373484	0.000373484	1112	-9171.52	-9180.69	9.17103	0.0121162	FALSE	FALSE	FALSE
M. nemestrina_M. fuscata_M. arctoides	M. nemestrina	0	43.0225	0.997285	0.00271469	0.0004365	0.0004365	1845	-19436	-19220.9	-215.096	0.00157752	TRUE	FALSE	TRUE
M. nemestrina_M. fuscata_M. arctoides	M. fuscata	0	11.6336	0.976474	0.0235262	0.000295821	0.000295821	273	-630.559	-622.381	-8.17772	0.00202289	FALSE	FALSE	FALSE
M. nemestrina_M. fuscata_M. arctoides	M. arctoides	0	5.03696	0.962081	0.0379186	0.000346064	0.000346064	1057	-9029.65	-9040.52	10.8769	0.0126236	FALSE	TRUE	FALSE
M. nemestrina_M. fuscata_M. assamensis	M. nemestrina	0	47.3664	0.99714	0.00286008	0.00039647	0.00039647	1752	-19305.9	-19091.1	-214.82	0.00157822	TRUE	FALSE	TRUE
M. nemestrina_M. fuscata_M. assamensis	M. fuscata	0	4.16413	0.963827	0.0361726	0.00027021	0.00027021	298	-677.08	-676.254	-0.826158	0.0033951	FALSE	FALSE	FALSE
M. nemestrina_M. fuscata_M. assamensis	M. assamensis	0	4.95423	0.962969	0.0370314	0.000348556	0.000348556	1125	-9162.66	-9171.28	8.62102	0.0131214	FALSE	FALSE	FALSE
M. nemestrina_M. fuscata_M. leucogenys	M. nemestrina	0	48.0929	0.997108	0.0028917	0.00039048	0.00039048	1733	-19268.7	-19048.4	-220.248	0.00157837	TRUE	FALSE	TRUE
M. nemestrina_M. fuscata_M. leucogenys	M. fuscata	0	19.9198	0.987112	0.0128876	0.000300189	0.000300189	314	-677.08	-676.254	-0.826158	0.00127455	FALSE	FALSE	FALSE
M. nemestrina_M. fuscata_M. leucogenys	M. leucogenys	0	5.37699	0.963325	0.0366747	0.000364068	0.000364068	1128	-9253.47	-9262.07	8.59893	0.0130296	FALSE	FALSE	FALSE
M. nemestrina_M. fuscata_M. sinica	M. nemestrina	0	50.4457	0.99707	0.00292965	0.000372268	0.000372268	1711	-19257.7	-19031.2	-226.451	0.00157878	TRUE	FALSE	TRUE
M. nemestrina_M. fuscata_M. sinica	M. fuscata	0	8.93173	0.970015	0.0299855	0.00026408	0.00026408	310	-716.608	-711.612	-4.99616	0.00292772	FALSE	FALSE	FALSE
M. nemestrina_M. fuscata_M. sinica	M. sinica	0	5.59587	0.967059	0.0329406	0.000385465	0.000385465	1154	-9262.74	-9272.74	10.0012	0.0119728	FALSE	TRUE	FALSE
M. nemestrina_M. fuscata_M. thibetana	M. nemestrina	0	45.9198	0.996892	0.00310802	0.000401642	0.000401642	1770	-19304.3	-19084.3	-219.951	0.00173266	TRUE	FALSE	TRUE
M. nemestrina_M. fuscata_M. thibetana	M. fuscata	0	4.67356	0.943851	0.0561486	0.000220832	0.000220832	286	-674.727	-681.707	6.98015	0.00505779	FALSE	FALSE	FALSE
M. nemestrina_M. fuscata_M. thibetana	M. thibetana	0	5.27747	0.959895	0.0401046	0.000358426	0.000358426	1119	-9229.48	-9237.82	8.34426	0.0141345	FALSE	FALSE	FALSE
M. nemestrina_M. mulatta_M. arctoides	M. nemestrina	0	43.3178	0.997297	0.00270276	0.000434065	0.000434065	1853	-19440.1	-19223.4	-216.712	0.00157739	TRUE	FALSE	TRUE
M. nemestrina_M. mulatta_M. arctoides	M. mulatta	0	6.79427	0.97061	0.0293903	0.00025556	0.00025556	262	-629.138	-621.401	-7.73692	0.00242528	FALSE	FALSE	FALSE
M. nemestrina_M. mulatta_M. arctoides	M. arctoides	0	0.141544	0.902693	0.0973073	0.000353345	0.000353345	1060	-9026.43	-9037.7	11.267	0.0324868	FALSE	TRUE	FALSE
M. nemestrina_M. mulatta_M. assamensis	M. nemestrina	0	45.4316	0.997151	0.0028495	0.000413869	0.000413869	1758	-19255.3	-19048.3	-206.952	0.00157777	TRUE	FALSE	TRUE
M. nemestrina_M. mulatta_M. assamensis	M. mulatta	0	24.0781	0.989633	0.0103665	0.000248346	0.000248346	289	-672.609	-680.22	7.61121	0.000943599	FALSE	FALSE	FALSE
M. nemestrina_M. mulatta_M. assamensis	M. assamensis	0	5.01604	0.960947	0.0390526	0.00035987	0.00035987	1128	-9180.19	-9190.39	10.2003	0.0138744	FALSE	TRUE	FALSE
M. nemestrina_M. mulatta_M. leucogenys	M. nemestrina	0	45.5597	0.997141	0.0028593	0.000412705	0.000412705	1752	-19289.5	-19070.9	-218.629	0.00157779	TRUE	FALSE	TRUE
M. nemestrina_M. mulatta_M. leucogenys	M. mulatta	0	24.0797	0.989879	0.0101214	0.000248329	0.000248329	296	-658.065	-665.488	7.42259	0.000943597	FALSE	FALSE	FALSE
M. nemestrina_M. mulatta_M. leucogenys	M. leucogenys	0	5.60123	0.966666	0.0333336	0.000365992	0.000365992	1127	-9256.25	-9266.43	10.1786	0.0118321	FALSE	TRUE	FALSE
M. nemestrina_M. mulatta_M. sinica	M. nemestrina	0	47.8732	0.997094	0.00290638	0.000392761	0.000392761	1724	-19280.9	-19055.7	-225.238	0.00157814	TRUE	FALSE	TRUE
M. nemestrina_M. mulatta_M. sinica	M. mulatta	0	8.30002	0.969389	0.0306111	0.000224608	0.000224608	294	-703.161	-699.115	-4.0459	0.00283454	FALSE	FALSE	FALSE
M. nemestrina_M. mulatta_M. sinica	M. sinica	0	5.69474	0.968483	0.0315172	0.000390281	0.000390281	1157	-9272.7	-9283.86	11.1581	0.0114852	FALSE	TRUE	FALSE
M. nemestrina_M. mulatta_M. thibetana	M. nemestrina	0	47.0839	0.997174	0.00282571	0.000399345	0.000399345	1773	-19319.3	-19096.4	-222.989	0.00157795	TRUE	FALSE	TRUE
M. nemestrina_M. mulatta_M. thibetana	M. mulatta	0	5.05233	0.939055	0.0609447	0.000208112	0.000208112	278	-672.31	-679.932	7.62138	0.00533626	FALSE	FALSE	FALSE
M. nemestrina_M. mulatta_M. thibetana	M. thibetana	0	5.61545	0.96563	0.0343696	0.000372184	0.000372184	1124	-9219.23	-9228.88	9.65699	0.0121674	FALSE	FALSE	FALSE
M. nigra_M. cyclopis_M. arctoides	M. nigra	0	33.4932	0.99574	0.00425985	0.000430968	0.000430968	1878	-25687.3	-25343.5	-343.801	0.00251969	TRUE	FALSE	TRUE
M. nigra_M. cyclopis_M. arctoides	M. cyclopis	0	13.9901	0.978528	0.021472	0.000341774	0.000341774	263	-3726.65	-3666.62	-60.0313	0.00177862	TRUE	FALSE	FALSE
M. nigra_M. cyclopis_M. arctoides	M. arctoides	0	0.156809	0.892909	0.107091	0.000319115	0.000319115	1034	-14557.1	-14572.4	15.2947	0.0348762	FALSE	TRUE	FALSE
M. nigra_M. cyclopis_M. assamensis	M. nigra	0	36.6246	0.996083	0.0039172	0.000403294	0.000403294	1787	-19357.4	-19142.5	-214.873	0.00220474	TRUE	FALSE	TRUE
M. nigra_M. cyclopis_M. assamensis	M. cyclopis	0	60.488	0.996516	0.00348432	0.000302468	0.000302468	287	-655.907	-663.033	7.12621	0.000314961	FALSE	FALSE	FALSE
M. nigra_M. cyclopis_M. assamensis	M. assamensis	0	5.14332	0.961128	0.0388719	0.000325578	0.000325578	1101	-9142.89	-9153.65	10.7609	0.0134797	FALSE	TRUE	FALSE
M. nigra_M. cyclopis_M. leucogenys	M. nigra	0	30.3301	0.994408	0.00559214	0.000414604	0.000414604	1778	-19339.9	-19118.6	-221.31	0.0031316	TRUE	FALSE	TRUE
M. nigra_M. cyclopis_M. leucogenys	M. cyclopis	0	10.5594	0.975143	0.0248571	0.000264288	0.000264288	295	-655.907	-663.033	7.12621	0.00230956	FALSE	FALSE	FALSE
M. nigra_M. cyclopis_M. leucogenys	M. leucogenys	0	5.64567	0.964634	0.0353661	0.000343419	0.000343419	1102	-9218.93	-9229.67	10.7423	0.0122751	FALSE	TRUE	FALSE
M. nigra_M. cyclopis_M. sinica	M. nigra	0	34.1199	0.995407	0.00459349	0.000390584	0.000390584	1753	-19331.6	-19103.6	-228.03	0.00253618	TRUE	FALSE	TRUE
M. nigra_M. cyclopis_M. sinica	M. cyclopis	0	9.75312	0.967243	0.0327573	0.000233292	0.000233292	293	-702.753	-706.743	3.98964	0.00302295	FALSE	FALSE	FALSE
M. nigra_M. cyclopis_M. sinica	M. sinica	0	6.08847	0.965478	0.0345219	0.00035381	0.00035381	1129	-9248.02	-9259.39	11.3675	0.0122757	FALSE	TRUE	FALSE
M. nigra_M. cyclopis_M. thibetana	M. nigra	0	37.3625	0.996115	0.00388459	0.00039533	0.00039533	1802	-19410.8	-19179	-231.741	0.00220473	TRUE	FALSE	TRUE
M. nigra_M. cyclopis_M. thibetana	M. cyclopis	0	13.8787	0.975598	0.0244016	0.000344748	0.000344748	279	-650.229	-657.041	6.81188	0.00214426	FALSE	FALSE	FALSE
M. nigra_M. cyclopis_M. thibetana	M. thibetana	0	5.54071	0.960368	0.0396318	0.000341825	0.000341825	1094	-9209.6	-9220.16	10.5666	0.0136558	FALSE	TRUE	FALSE
M. nigra_M. fascicularis_M. arctoides	M. nigra	0	33.2569	0.995518	0.00448173	0.000445086	0.000445086	1886	-19502.3	-19283.6	-218.657	0.00266222	TRUE	FALSE	TRUE
M. nigra_M. fascicularis_M. arctoides	M. fascicularis	0	4.64871	0.943524	0.0564759	0.000212513	0.000212513	250	-595.208	-602.375	7.16669	0.00444692	FALSE	FALSE	FALSE
M. nigra_M. fascicularis_M. arctoides	M. arctoides	0	5.86147	0.970183	0.0298167	0.00034889	0.00034889	1039	-8995.14	-9006.12	10.979	0.00975733	FALSE	TRUE	FALSE
M. nigra_M. fascicularis_M. assamensis	M. nigra	0	35.7511	0.995551	0.00444949	0.000413148	0.000413148	1801	-19403.3	-19179.2	-224.068	0.00252395	TRUE	FALSE	TRUE
M. nigra_M. fascicularis_M. assamensis	M. fascicularis	0	21.4368	0.988762	0.0112383	0.000229136	0.000229136	267	-651.239	-658.555	7.31595	0.000945077	FALSE	FALSE	FALSE
M. nigra_M. fascicularis_M. assamensis	M. assamensis	0	5.55202	0.969828	0.0301724	0.000363254	0.000363254	1107	-9098.55	-9108.66	10.1047	0.01052	FALSE	TRUE	FALSE
M. nigra_M. fascicularis_M. leucogenys	M. nigra	0	37.2371	0.996085	0.00391499	0.000397511	0.000397511	1788	-19360.3	-19133.2	-227.053	0.00220473	TRUE	FALSE	TRUE
M. nigra_M. fascicularis_M. leucogenys	M. fascicularis	0	4.6224	0.946681	0.0533194	0.000223276	0.000223276	278	-651.239	-658.555	7.31595	0.0046686	FALSE	FALSE	FALSE
M. nigra_M. fascicularis_M. leucogenys	M. leucogenys	0	5.25171	0.968039	0.0319605	0.000389399	0.000389399	1109	-9174.45	-9184.52	10.0695	0.0111635	FALSE	TRUE	FALSE
M. nigra_M. fascicularis_M. sinica	M. nigra	0	39.0348	0.996591	0.0034091	0.000378393	0.000378393	1760	-19352.9	-19118.6	-234.298	0.00188977	TRUE	FALSE	TRUE
M. nigra_M. fascicularis_M. sinica	M. fascicularis	0	9.36967	0.970193	0.0298065	0.00024284	0.00024284	281	-701.956	-709.121	7.16511	0.00263799	FALSE	FALSE	FALSE
M. nigra_M. fascicularis_M. sinica	M. sinica	0	5.66826	0.970341	0.0296593	0.00041325	0.00041325	1134	-9209.5	-9219.73	10.2376	0.0105933	FALSE	TRUE	FALSE
M. nigra_M. fascicularis_M. thibetana	M. nigra	0	33.7256	0.993934	0.00606554	0.000429772	0.000429772	1815	-19373	-19149.5	-223.497	0.00346739	TRUE	FALSE	TRUE
M. nigra_M. fascicularis_M. thibetana	M. fascicularis	0	4.25361	0.954354	0.0456456	0.000236859	0.000236859	258	-637.622	-644.792	7.17003	0.00370915	FALSE	FALSE	FALSE
M. nigra_M. fascicularis_M. thibetana	M. thibetana	0	5.65729	0.96577	0.0342302	0.000370391	0.000370391	1102	-9175.2	-9186.26	11.0602	0.0118808	FALSE	TRUE	FALSE
M. nigra_M. fuscata_M. arctoides	M. nigra	0	35.4925	0.996249	0.0037515	0.000427378	0.000427378	1866	-19538.3	-19313.7	-224.534	0.00220482	TRUE	FALSE	TRUE
M. nigra_M. fuscata_M. arctoides	M. fuscata	0	10.4473	0.970802	0.0291985	0.000231787	0.000231787	264	-598.682	-591.445	-7.23741	0.00242784	FALSE	FALSE	FALSE
M. nigra_M. fuscata_M. arctoides	M. arctoides	0	5.17111	0.960456	0.0395439	0.000337086	0.000337086	1045	-9017.07	-9028.13	11.062	0.0130152	FALSE	TRUE	FALSE
M. nigra_M. fuscata_M. assamensis	M. nigra	0	37.7417	0.99606	0.00393977	0.000392196	0.000392196	1778	-19406.9	-19183.2	-223.698	0.00220627	TRUE	FALSE	TRUE
M. nigra_M. fuscata_M. assamensis	M. fuscata	0	12.2207	0.974933	0.0250667	0.00023258	0.00023258	286	-655.907	-663.033	7.12621	0.00225798	FALSE	FALSE	FALSE
M. nigra_M. fuscata_M. assamensis	M. assamensis	0	4.99241	0.962578	0.0374222	0.000350275	0.000350275	1111	-9163.34	-9173.12	9.78007	0.0130948	FALSE	FALSE	FALSE
M. nigra_M. fuscata_M. leucogenys	M. nigra	0	37.6178	0.995462	0.00453819	0.000392646	0.000392646	1763	-19390.3	-19159.6	-230.716	0.00251994	TRUE	FALSE	TRUE
M. nigra_M. fuscata_M. leucogenys	M. fuscata	0	10.6735	0.965481	0.0345194	0.000230184	0.000230184	300	-655.907	-663.033	7.12621	0.00326167	FALSE	FALSE	FALSE
M. nigra_M. fuscata_M. leucogenys	M. leucogenys	0	5.33979	0.965479	0.0345214	0.000378168	0.000378168	1112	-9239.4	-9249.15	9.75514	0.0120907	FALSE	FALSE	FALSE
M. nigra_M. fuscata_M. sinica	M. nigra	0	39.8413	0.995971	0.00402861	0.000370733	0.000370733	1739	-19380.3	-19143	-237.372	0.00220653	TRUE	FALSE	TRUE
M. nigra_M. fuscata_M. sinica	M. fuscata	0	10.4254	0.971174	0.0288263	0.000218248	0.000218248	297	-699.628	-692.43	-7.19824	0.0026965	FALSE	FALSE	FALSE
M. nigra_M. fuscata_M. sinica	M. sinica	0	5.66451	0.968334	0.0316661	0.000392363	0.000392363	1139	-9249.03	-9259.86	10.8334	0.0113599	FALSE	TRUE	FALSE
M. nigra_M. fuscata_M. thibetana	M. nigra	0	37.8189	0.996099	0.00390062	0.000391395	0.000391395	1795	-19418.4	-19187.4	-230.978	0.00220523	TRUE	FALSE	TRUE
M. nigra_M. fuscata_M. thibetana	M. fuscata	0	11.4805	0.977879	0.0221208	0.000210437	0.000210437	277	-642.356	-649.49	7.13373	0.00192991	FALSE	FALSE	FALSE
M. nigra_M. fuscata_M. thibetana	M. thibetana	0	5.39059	0.956946	0.0430537	0.000350905	0.000350905	1103	-9223.86	-9233.95	10.0933	0.0149569	FALSE	TRUE	FALSE
M. nigra_M. mulatta_M. arctoides	M. nigra	0	35.0927	0.996267	0.00373335	0.000432246	0.000432246	1875	-19516.5	-19294.1	-222.391	0.00220473	TRUE	FALSE	TRUE
M. nigra_M. mulatta_M. arctoides	M. mulatta	0	8.0943	0.963377	0.0366227	0.00024072	0.00024072	255	-593.667	-590.461	-3.20642	0.00294135	FALSE	FALSE	FALSE
M. nigra_M. mulatta_M. arctoides	M. arctoides	0	5.49449	0.963858	0.0361416	0.000334093	0.000334093	1045	-9029.84	-9041.29	11.4503	0.0118954	FALSE	TRUE	FALSE
M. nigra_M. mulatta_M. assamensis	M. nigra	0	35.9503	0.996076	0.00392404	0.000410859	0.000410859	1784	-19327.6	-19117.6	-210.022	0.00220488	TRUE	FALSE	TRUE
M. nigra_M. mulatta_M. assamensis	M. mulatta	0	8.33419	0.963091	0.0369086	0.000216661	0.000216661	279	-642.057	-649.051	6.99349	0.00324331	FALSE	FALSE	FALSE
M. nigra_M. mulatta_M. assamensis	M. assamensis	0	5.02933	0.964808	0.0351922	0.000341517	0.000341517	1112	-9162.48	-9173.7	11.214	0.0123256	FALSE	TRUE	FALSE
M. nigra_M. mulatta_M. leucogenys	M. nigra	0	34.513	0.995492	0.00450782	0.000418235	0.000418235	1780	-19345.2	-19124	-221.237	0.00252722	TRUE	FALSE	TRUE
M. nigra_M. mulatta_M. leucogenys	M. mulatta	0	9.77445	0.970866	0.0291342	0.000190727	0.000190727	284	-642.057	-649.051	6.99349	0.00260602	FALSE	FALSE	FALSE
M. nigra_M. mulatta_M. leucogenys	M. leucogenys	0	5.66114	0.968747	0.0312527	0.000362119	0.000362119	1111	-9238.56	-9249.77	11.2035	0.010936	FALSE	TRUE	FALSE
M. nigra_M. mulatta_M. sinica	M. nigra	0	37.3562	0.996001	0.00399864	0.000395396	0.000395396	1751	-19336.8	-19108.9	-227.919	0.00220523	TRUE	FALSE	TRUE
M. nigra_M. mulatta_M. sinica	M. mulatta	0	8.853	0.966227	0.0337733	0.000199484	0.000199484	283	-686.828	-683.149	-3.67907	0.00301034	FALSE	FALSE	FALSE
M. nigra_M. mulatta_M. sinica	M. sinica	0	61.08	0.998247	0.00175285	0.000381434	0.000381434	1141	-9255.33	-9267.52	12.1895	0.000629921	FALSE	TRUE	FALSE
M. nigra_M. mulatta_M. thibetana	M. nigra	0	37.1012	0.996109	0.00389129	0.000398114	0.000398114	1799	-19406.6	-19176.5	-230.18	0.00220486	TRUE	FALSE	TRUE
M. nigra_M. mulatta_M. thibetana	M. mulatta	0	9.44555	0.966923	0.0330772	0.000257435	0.000257435	270	-636.313	-643.005	6.69226	0.00281286	FALSE	FALSE	FALSE
M. nigra_M. mulatta_M. thibetana	M. thibetana	0	5.72684	0.965092	0.034908	0.000357092	0.000357092	1106	-9229.3	-9240.34	11.0414	0.0121601	FALSE	TRUE	FALSE
M. silenus_M. cyclopis_M. arctoides	M. silenus	0	35.7268	0.996458	0.00354151	0.000424575	0.000424575	1849	-25295.9	-25007.3	-288.59	0.00206244	TRUE	FALSE	TRUE
M. silenus_M. cyclopis_M. arctoides	M. cyclopis	0	12.7211	0.97768	0.0223204	0.00037612	0.00037612	272	-3795.29	-3740.16	-55.1259	0.00191217	TRUE	FALSE	FALSE
M. silenus_M. cyclopis_M. arctoides	M. arctoides	0	0.154015	0.871452	0.128548	0.000326127	0.000326127	1054	-14793.7	-14808.5	14.7949	0.042674	FALSE	TRUE	FALSE
M. silenus_M. cyclopis_M. assamensis	M. silenus	0	46.4204	0.997154	0.00284594	0.00039731	0.00039731	1757	-19267.4	-19057.9	-209.486	0.0015749	TRUE	FALSE	TRUE
M. silenus_M. cyclopis_M. assamensis	M. cyclopis	0	13.3134	0.985993	0.0140074	0.000307806	0.000307806	293	-686.63	-694.191	7.56065	0.00129266	FALSE	FALSE	FALSE
M. silenus_M. cyclopis_M. assamensis	M. assamensis	0	5.24414	0.961141	0.0388594	0.000332392	0.000332392	1125	-9154.91	-9164.38	9.47266	0.0137691	FALSE	FALSE	FALSE
M. silenus_M. cyclopis_M. leucogenys	M. silenus	0	36.9114	0.9956	0.00439999	0.000410949	0.000410949	1745	-19266.5	-19049.9	-216.608	0.00241826	TRUE	FALSE	TRUE
M. silenus_M. cyclopis_M. leucogenys	M. cyclopis	0	14.5606	0.986266	0.0137342	0.000281441	0.000281441	301	-671.88	-679.46	7.57996	0.00130204	FALSE	FALSE	FALSE
M. silenus_M. cyclopis_M. leucogenys	M. leucogenys	0	5.57435	0.962708	0.0372925	0.000351179	0.000351179	1129	-9230.92	-9240.36	9.43925	0.0132609	FALSE	FALSE	FALSE
M. silenus_M. cyclopis_M. sinica	M. silenus	0	38.943	0.995472	0.00452792	0.00038951	0.00038951	1720	-19257.5	-19034.7	-222.789	0.00245292	TRUE	FALSE	TRUE
M. silenus_M. cyclopis_M. sinica	M. cyclopis	0	9.9398	0.967694	0.032306	0.000265989	0.000265989	299	-719.099	-722.895	3.79604	0.00304236	FALSE	FALSE	FALSE
M. silenus_M. cyclopis_M. sinica	M. sinica	0	5.89749	0.963402	0.0365977	0.000365751	0.000365751	1156	-9259.36	-9269.42	10.0607	0.013325	FALSE	TRUE	FALSE
M. silenus_M. cyclopis_M. thibetana	M. silenus	0	42.8099	0.99716	0.00283969	0.000389718	0.000389718	1770	-19319	-19093.3	-225.656	0.00158307	TRUE	FALSE	TRUE
M. silenus_M. cyclopis_M. thibetana	M. cyclopis	0	17.5107	0.983916	0.0160837	0.000358808	0.000358808	287	-687.534	-693.457	5.9231	0.00145387	FALSE	FALSE	FALSE
M. silenus_M. cyclopis_M. thibetana	M. thibetana	0	5.43679	0.959004	0.0409964	0.000348358	0.000348358	1118	-9221.55	-9230.78	9.22482	0.0144359	FALSE	FALSE	FALSE
M. silenus_M. fascicularis_M. arctoides	M. silenus	0	34.8591	0.99639	0.00361017	0.000435143	0.000435143	1856	-19441.6	-19226.2	-215.339	0.00211039	TRUE	FALSE	TRUE
M. silenus_M. fascicularis_M. arctoides	M. fascicularis	0	4.27308	0.941099	0.0589013	0.000225037	0.000225037	258	-611.294	-618.413	7.11922	0.00478631	FALSE	FALSE	FALSE
M. silenus_M. fascicularis_M. arctoides	M. arctoides	0	0.131488	0.909991	0.090009	0.000380189	0.000380189	1061	-9002.56	-9011.6	9.03779	0.0300786	FALSE	FALSE	FALSE
M. silenus_M. fascicularis_M. assamensis	M. silenus	0	37.3723	0.996056	0.00394399	0.000405881	0.000405881	1770	-19331.5	-19112.3	-219.262	0.0021987	TRUE	FALSE	TRUE
M. silenus_M. fascicularis_M. assamensis	M. fascicularis	0	4.34499	0.937293	0.0627071	0.000222824	0.000222824	276	-667.563	-674.888	7.32489	0.00545108	FALSE	FALSE	FALSE
M. silenus_M. fascicularis_M. assamensis	M. assamensis	0	4.75612	0.967594	0.0324056	0.000397821	0.000397821	1129	-9098.85	-9106.6	7.75219	0.0115231	FALSE	FALSE	FALSE
M. silenus_M. fascicularis_M. leucogenys	M. silenus	0	42.7212	0.996823	0.00317729	0.000390527	0.000390527	1756	-19269	-19047.8	-221.184	0.00175727	TRUE	FALSE	TRUE
M. silenus_M. fascicularis_M. leucogenys	M. fascicularis	0	4.58732	0.939455	0.0605445	0.000224983	0.000224983	284	-667.563	-674.888	7.32489	0.00541564	FALSE	FALSE	FALSE
M. silenus_M. fascicularis_M. leucogenys	M. leucogenys	0	31.2187	0.995599	0.00440068	0.00042251	0.00042251	1135	-9189.42	-9197.12	7.70189	0.00157316	FALSE	FALSE	FALSE
M. silenus_M. fascicularis_M. sinica	M. silenus	0	44.5763	0.996723	0.00327681	0.000374274	0.000374274	1726	-19260.8	-19032.9	-227.96	0.00178135	TRUE	FALSE	TRUE
M. silenus_M. fascicularis_M. sinica	M. fascicularis	0	4.03495	0.956162	0.0438382	0.000255782	0.000255782	290	-718.23	-725.319	7.08871	0.00400412	FALSE	FALSE	FALSE
M. silenus_M. fascicularis_M. sinica	M. sinica	0	23.3174	0.993926	0.0060735	0.00044982	0.00044982	1159	-9223.56	-9231.11	7.54956	0.00221707	FALSE	FALSE	FALSE
M. silenus_M. fascicularis_M. thibetana	M. silenus	0	36.0052	0.994962	0.00503819	0.000421292	0.000421292	1782	-24488.5	-24128.6	-359.928	0.00282773	TRUE	FALSE	TRUE
M. silenus_M. fascicularis_M. thibetana	M. fascicularis	0	4.41238	0.936923	0.0630774	0.000228335	0.000228335	268	-3962.26	-3952.61	-9.65419	0.00532433	FALSE	FALSE	FALSE
M. silenus_M. fascicularis_M. thibetana	M. thibetana	0	4.87162	0.964352	0.0356483	0.000401393	0.000401393	1125	-15368.8	-15339.3	-29.5277	0.0126313	TRUE	FALSE	FALSE
M. silenus_M. fuscata_M. arctoides	M. silenus	0	39.8136	0.997024	0.0029765	0.000418459	0.000418459	1836	-19484.9	-19262.6	-222.281	0.00172121	TRUE	FALSE	TRUE
M. silenus_M. fuscata_M. arctoides	M. fuscata	0	4.18897	0.946679	0.0533207	0.000252692	0.000252692	272	-620.329	-611.303	-9.02611	0.00456795	FALSE	FALSE	FALSE
M. silenus_M. fuscata_M. arctoides	M. arctoides	0	0.1457	0.885881	0.114119	0.000343343	0.000343343	1067	-9035.8	-9045.58	9.77627	0.0383512	FALSE	FALSE	FALSE
M. silenus_M. fuscata_M. assamensis	M. silenus	0	43.3341	0.996778	0.00322226	0.000384463	0.000384463	1745	-19335.1	-19116.2	-218.922	0.00177097	TRUE	FALSE	TRUE
M. silenus_M. fuscata_M. assamensis	M. fuscata	0	4.57268	0.94567	0.0543296	0.000226281	0.000226281	292	-671.88	-679.46	7.57996	0.00499662	FALSE	FALSE	FALSE
M. silenus_M. fuscata_M. assamensis	M. assamensis	0	5.27603	0.961398	0.0386022	0.000356774	0.000356774	1138	-9166.74	-9174.48	7.73546	0.013836	FALSE	FALSE	FALSE
M. silenus_M. fuscata_M. leucogenys	M. silenus	0	39.3603	0.995957	0.00404292	0.00038538	0.00038538	1729	-19298.5	-19073.9	-224.525	0.00220164	TRUE	FALSE	TRUE
M. silenus_M. fuscata_M. leucogenys	M. fuscata	0	12.3523	0.98006	0.0199402	0.000230103	0.000230103	304	-671.88	-679.46	7.57996	0.00190923	FALSE	FALSE	FALSE
M. silenus_M. fuscata_M. leucogenys	M. leucogenys	0	5.27373	0.962197	0.037803	0.00038345	0.00038345	1142	-9257.49	-9265.19	7.70337	0.0135972	FALSE	FALSE	FALSE
M. silenus_M. fuscata_M. sinica	M. silenus	0	41.2461	0.995895	0.00410451	0.000367761	0.000367761	1704	-19288	-19057	-231.037	0.00220286	TRUE	FALSE	TRUE
M. silenus_M. fuscata_M. sinica	M. fuscata	0	16.9457	0.983859	0.0161412	0.0002407	0.0002407	302	-715.933	-708.304	-7.62886	0.00153532	FALSE	FALSE	FALSE
M. silenus_M. fuscata_M. sinica	M. sinica	0	5.34056	0.964983	0.0350173	0.000403893	0.000403893	1169	-9266.62	-9275.35	8.73381	0.012893	FALSE	FALSE	FALSE
M. silenus_M. fuscata_M. thibetana	M. silenus	0	39.4472	0.996033	0.00396705	0.000384532	0.000384532	1762	-19346	-19120	-225.944	0.00220156	TRUE	FALSE	TRUE
M. silenus_M. fuscata_M. thibetana	M. fuscata	0	4.67779	0.949456	0.0505441	0.000220632	0.000220632	284	-665.452	-671.804	6.35244	0.00452111	FALSE	FALSE	FALSE
M. silenus_M. fuscata_M. thibetana	M. thibetana	0	5.27541	0.956171	0.0438294	0.000359015	0.000359015	1129	-9227.23	-9234.93	7.70904	0.0155853	FALSE	FALSE	FALSE
M. silenus_M. mulatta_M. arctoides	M. silenus	0	35.8431	0.996734	0.00326561	0.000423197	0.000423197	1846	-19444.1	-19225	-219.126	0.00189868	TRUE	FALSE	TRUE
M. silenus_M. mulatta_M. arctoides	M. mulatta	0	6.41793	0.963212	0.0367884	0.000260918	0.000260918	264	-629.531	-624.731	-4.79995	0.00305894	FALSE	FALSE	FALSE
M. silenus_M. mulatta_M. arctoides	M. arctoides	0	0.148746	0.878443	0.121557	0.000337177	0.000337177	1065	-9056.87	-9068.37	11.5039	0.0407742	FALSE	TRUE	FALSE
M. silenus_M. mulatta_M. assamensis	M. silenus	0	45.7514	0.997139	0.00286109	0.000403121	0.000403121	1752	-19237.9	-19033.4	-204.487	0.00157878	TRUE	FALSE	TRUE
M. silenus_M. mulatta_M. assamensis	M. mulatta	0	5.11959	0.941293	0.0587066	0.000208864	0.000208864	286	-672.609	-680.22	7.61121	0.00528822	FALSE	FALSE	FALSE
M. silenus_M. mulatta_M. assamensis	M. assamensis	0	0.145368	0.896342	0.103658	0.000345001	0.000345001	1137	-9173.42	-9184.14	10.7194	0.0371211	FALSE	TRUE	FALSE
M. silenus_M. mulatta_M. leucogenys	M. silenus	0	40.4608	0.99626	0.0037398	0.000412344	0.000412344	1747	-19271.9	-19055.4	-216.478	0.00205777	TRUE	FALSE	TRUE
M. silenus_M. mulatta_M. leucogenys	M. mulatta	0	5.43272	0.94521	0.0547898	0.000196826	0.000196826	289	-658.065	-665.488	7.42259	0.00498717	FALSE	FALSE	FALSE
M. silenus_M. mulatta_M. leucogenys	M. leucogenys	0	5.70276	0.966699	0.0333011	0.000366485	0.000366485	1139	-9249.46	-9260.16	10.7016	0.0119465	FALSE	TRUE	FALSE
M. silenus_M. mulatta_M. sinica	M. silenus	0	42.5287	0.996144	0.00385601	0.000392295	0.000392295	1717	-19262.8	-19040.1	-222.725	0.00208528	TRUE	FALSE	TRUE
M. silenus_M. mulatta_M. sinica	M. mulatta	0	6.00788	0.957504	0.0424956	0.000220061	0.000220061	289	-703.161	-699.115	-4.0459	0.0038681	FALSE	FALSE	FALSE
M. silenus_M. mulatta_M. sinica	M. sinica	0	5.70761	0.967869	0.032131	0.00038978	0.00038978	1169	-9265.79	-9277.43	11.6367	0.0118303	FALSE	TRUE	FALSE
M. silenus_M. mulatta_M. thibetana	M. silenus	0	42.7341	0.996839	0.00316064	0.000390409	0.000390409	1765	-19315.2	-19090.9	-224.242	0.00175702	TRUE	FALSE	TRUE
M. silenus_M. mulatta_M. thibetana	M. mulatta	0	5.14099	0.955353	0.0446469	0.000257168	0.000257168	279	-673.675	-679.428	5.75277	0.00392331	FALSE	FALSE	FALSE
M. silenus_M. mulatta_M. thibetana	M. thibetana	0	5.80758	0.9638	0.0362	0.000359871	0.000359871	1131	-9240.15	-9250.66	10.5161	0.0128952	FALSE	TRUE	FALSE
M. tonkeana_M. cyclopis_M. arctoides	M. tonkeana	0	42.1614	0.996779	0.00322086	0.000437446	0.000437446	1876	-19471.1	-19254.5	-216.583	0.00190309	TRUE	FALSE	TRUE
M. tonkeana_M. cyclopis_M. arctoides	M. cyclopis	0	70.0522	0.996169	0.00383142	0.000312397	0.000312397	261	-614.407	-613.798	-0.608803	0.000314961	FALSE	FALSE	FALSE
M. tonkeana_M. cyclopis_M. arctoides	M. arctoides	0	5.19008	0.961133	0.0388673	0.000335854	0.000335854	1038	-9007.1	-9017.39	10.2838	0.0127069	FALSE	TRUE	FALSE
M. tonkeana_M. cyclopis_M. assamensis	M. tonkeana	0	44.6228	0.996609	0.00339126	0.000413316	0.000413316	1785	-19332.3	-19119.1	-213.288	0.00190658	TRUE	FALSE	TRUE
M. tonkeana_M. cyclopis_M. assamensis	M. cyclopis	0	61.7316	0.996503	0.0034965	0.000296374	0.000296374	286	-655.907	-663.033	7.12621	0.000314961	FALSE	FALSE	FALSE
M. tonkeana_M. cyclopis_M. assamensis	M. assamensis	0	5.04195	0.965008	0.0349923	0.000346834	0.000346834	1104	-9155.64	-9166.47	10.8311	0.0121674	FALSE	TRUE	FALSE
M. tonkeana_M. cyclopis_M. leucogenys	M. tonkeana	0	44.8937	0.996589	0.00341115	0.000410822	0.000410822	1775	-19314.6	-19094.9	-219.616	0.00190702	TRUE	FALSE	TRUE
M. tonkeana_M. cyclopis_M. leucogenys	M. cyclopis	0	11.2127	0.980222	0.019778	0.000267997	0.000267997	297	-655.907	-663.033	7.12621	0.0018501	FALSE	FALSE	FALSE
M. tonkeana_M. cyclopis_M. leucogenys	M. leucogenys	0	5.65969	0.964543	0.0354575	0.000342568	0.000342568	1103	-9231.67	-9242.49	10.8128	0.012318	FALSE	TRUE	FALSE
M. tonkeana_M. cyclopis_M. sinica	M. tonkeana	0	51.9422	0.997141	0.00285921	0.000387635	0.000387635	1749	-19305.9	-19079.9	-226.003	0.00157504	TRUE	FALSE	TRUE
M. tonkeana_M. cyclopis_M. sinica	M. cyclopis	0	9.20152	0.962816	0.0371835	0.000247278	0.000247278	296	-702.753	-706.743	3.98964	0.00346656	FALSE	FALSE	FALSE
M. tonkeana_M. cyclopis_M. sinica	M. sinica	0	6.08407	0.965432	0.0345678	0.000354066	0.000354066	1130	-9260.72	-9272.14	11.4262	0.0123029	FALSE	TRUE	FALSE
M. tonkeana_M. cyclopis_M. thibetana	M. tonkeana	0	45.335	0.996634	0.00336626	0.000406823	0.000406823	1799	-19370.5	-19144.7	-225.816	0.00190737	TRUE	FALSE	TRUE
M. tonkeana_M. cyclopis_M. thibetana	M. cyclopis	0	66.9449	0.996403	0.00359712	0.000312381	0.000312381	278	-655.606	-662.753	7.14679	0.000314961	FALSE	FALSE	FALSE
M. tonkeana_M. cyclopis_M. thibetana	M. thibetana	0	5.43009	0.963726	0.0362744	0.000365035	0.000365035	1098	-9195.44	-9205.11	9.66358	0.0125446	FALSE	FALSE	FALSE
M. tonkeana_M. fascicularis_M. arctoides	M. tonkeana	0	32.9968	0.995229	0.00477058	0.000459702	0.000459702	1887	-19437.9	-19228.5	-209.391	0.0028353	TRUE	FALSE	TRUE
M. tonkeana_M. fascicularis_M. arctoides	M. fascicularis	0	4.17362	0.950703	0.049297	0.000242173	0.000242173	254	-595.208	-602.375	7.16669	0.00394376	FALSE	FALSE	FALSE
M. tonkeana_M. fascicularis_M. arctoides	M. arctoides	0	5.43391	0.967508	0.0324917	0.000337818	0.000337818	1034	-8995.14	-9006.12	10.979	0.0105815	FALSE	TRUE	FALSE
M. tonkeana_M. fascicularis_M. assamensis	M. tonkeana	0	35.6453	0.995525	0.0044747	0.000425546	0.000425546	1804	-19364.1	-19145.7	-218.42	0.00254247	TRUE	FALSE	TRUE
M. tonkeana_M. fascicularis_M. assamensis	M. fascicularis	0	4.06262	0.951616	0.0483836	0.00024317	0.00024317	270	-653.594	-651.926	-1.66786	0.00411451	FALSE	FALSE	FALSE
M. tonkeana_M. fascicularis_M. assamensis	M. assamensis	0	5.51965	0.968423	0.031577	0.000349235	0.000349235	1101	-9105.57	-9116.89	11.3164	0.01095	FALSE	TRUE	FALSE
M. tonkeana_M. fascicularis_M. leucogenys	M. tonkeana	0	45.2275	0.996246	0.00375368	0.00040779	0.00040779	1790	-19320.6	-19099.3	-221.32	0.00211625	TRUE	FALSE	TRUE
M. tonkeana_M. fascicularis_M. leucogenys	M. fascicularis	0	20.5454	0.985861	0.0141385	0.000321032	0.000321032	283	-653.594	-651.926	-1.66786	0.00126022	FALSE	FALSE	FALSE
M. tonkeana_M. fascicularis_M. leucogenys	M. leucogenys	0	5.47057	0.967678	0.0323225	0.000371887	0.000371887	1102	-9181.52	-9192.82	11.2982	0.0112187	FALSE	TRUE	FALSE
M. tonkeana_M. fascicularis_M. sinica	M. tonkeana	0	51.6874	0.997135	0.00286494	0.000388541	0.000388541	1759	-19312.5	-19084.3	-228.171	0.00158722	TRUE	FALSE	TRUE
M. tonkeana_M. fascicularis_M. sinica	M. fascicularis	0	19.5291	0.982677	0.0173225	0.00033774	0.00033774	288	-704.13	-703.584	-0.546134	0.0015713	FALSE	FALSE	FALSE
M. tonkeana_M. fascicularis_M. sinica	M. sinica	0	5.82468	0.971393	0.0286067	0.000394397	0.000394397	1128	-9217.35	-9228.95	11.5978	0.0101633	FALSE	TRUE	FALSE
M. tonkeana_M. fascicularis_M. thibetana	M. tonkeana	0	31.9382	0.993218	0.00678159	0.0004475	0.0004475	1816	-19305.9	-19092	-213.862	0.00387886	TRUE	FALSE	TRUE
M. tonkeana_M. fascicularis_M. thibetana	M. fascicularis	0	4.01364	0.951688	0.0483121	0.000247714	0.000247714	262	-637.622	-644.792	7.17003	0.0039867	FALSE	FALSE	FALSE
M. tonkeana_M. fascicularis_M. thibetana	M. thibetana	0	5.73783	0.96564	0.0343595	0.000364246	0.000364246	1097	-9175.2	-9186.26	11.0602	0.0118716	FALSE	TRUE	FALSE
M. tonkeana_M. fuscata_M. arctoides	M. tonkeana	0	41.7383	0.995922	0.00407829	0.00044188	0.00044188	1867	-19488.5	-19271.2	-217.329	0.00239816	TRUE	FALSE	TRUE
M. tonkeana_M. fuscata_M. arctoides	M. fuscata	0	10.9488	0.970108	0.0298918	0.000259598	0.000259598	266	-610.833	-600.734	-10.0993	0.00250432	TRUE	FALSE	FALSE
M. tonkeana_M. fuscata_M. arctoides	M. arctoides	0	5.10126	0.963698	0.0363022	0.000341702	0.000341702	1042	-9017.07	-9028.13	11.062	0.011914	FALSE	TRUE	FALSE
M. tonkeana_M. fuscata_M. assamensis	M. tonkeana	0	45.5952	0.996209	0.00379096	0.000404501	0.000404501	1776	-19367.8	-19149.6	-218.194	0.00212055	TRUE	FALSE	TRUE
M. tonkeana_M. fuscata_M. assamensis	M. fuscata	0	4.36796	0.95144	0.04856	0.000236886	0.000236886	289	-657.942	-655.488	-2.45422	0.00442011	FALSE	FALSE	FALSE
M. tonkeana_M. fuscata_M. assamensis	M. assamensis	0	4.93256	0.962694	0.0373057	0.000348217	0.000348217	1110	-9157.04	-9167.34	10.3075	0.0130423	FALSE	TRUE	FALSE
M. tonkeana_M. fuscata_M. leucogenys	M. tonkeana	0	46.3639	0.99616	0.00384002	0.000397795	0.000397795	1760	-19350	-19125.4	-224.623	0.00212864	TRUE	FALSE	TRUE
M. tonkeana_M. fuscata_M. leucogenys	M. fuscata	0	8.66045	0.964282	0.0357176	0.00028369	0.00028369	305	-657.942	-655.488	-2.45422	0.00343114	FALSE	FALSE	FALSE
M. tonkeana_M. fuscata_M. leucogenys	M. leucogenys	0	5.3692	0.964172	0.0358279	0.000364596	0.000364596	1110	-9233.11	-9243.4	10.2876	0.0125257	FALSE	TRUE	FALSE
M. tonkeana_M. fuscata_M. sinica	M. tonkeana	0	53.3927	0.997093	0.00290747	0.000376132	0.000376132	1735	-19339.5	-19108.4	-231.145	0.00158881	TRUE	FALSE	TRUE
M. tonkeana_M. fuscata_M. sinica	M. fuscata	0	8.18194	0.965644	0.0343557	0.000278092	0.000278092	303	-696.384	-689.622	-6.76263	0.00327867	FALSE	FALSE	FALSE
M. tonkeana_M. fuscata_M. sinica	M. sinica	0	5.68172	0.968451	0.0315488	0.000379139	0.000379139	1137	-9242.8	-9254.29	11.4912	0.011298	FALSE	TRUE	FALSE
M. tonkeana_M. fuscata_M. thibetana	M. tonkeana	0	37.1071	0.995499	0.00450112	0.000408782	0.000408782	1795	-19366.3	-19143	-223.307	0.00254473	TRUE	FALSE	TRUE
M. tonkeana_M. fuscata_M. thibetana	M. fuscata	0	4.55598	0.951644	0.0483558	0.000218226	0.000218226	278	-655.606	-662.753	7.14679	0.00423399	FALSE	FALSE	FALSE
M. tonkeana_M. fuscata_M. thibetana	M. thibetana	0	5.28988	0.959463	0.0405368	0.000358033	0.000358033	1102	-9223.86	-9233.95	10.0933	0.0140698	FALSE	TRUE	FALSE
M. tonkeana_M. mulatta_M. arctoides	M. tonkeana	0	41.8452	0.996485	0.0035146	0.000440751	0.000440751	1873	-25516.4	-25191.9	-324.468	0.00207334	TRUE	FALSE	TRUE
M. tonkeana_M. mulatta_M. arctoides	M. mulatta	0	8.3027	0.965557	0.0344431	0.000224535	0.000224535	253	-3774.34	-3739.61	-34.7305	0.0027446	TRUE	FALSE	FALSE
M. tonkeana_M. mulatta_M. arctoides	M. arctoides	0	5.85985	0.96877	0.03123	0.000348987	0.000348987	1049	-14639.6	-14596.1	-43.5221	0.0103182	TRUE	FALSE	FALSE
M. tonkeana_M. mulatta_M. assamensis	M. tonkeana	0	43.8746	0.996253	0.00374681	0.000420364	0.000420364	1781	-19302.5	-19094.3	-208.245	0.00210175	TRUE	FALSE	TRUE
M. tonkeana_M. mulatta_M. assamensis	M. mulatta	0	5.11328	0.947135	0.0528646	0.000205097	0.000205097	278	-642.057	-649.051	6.99349	0.00462877	FALSE	FALSE	FALSE
M. tonkeana_M. mulatta_M. assamensis	M. assamensis	0	5.26748	0.968369	0.031631	0.000356055	0.000356055	1116	-9175.21	-9186.49	11.2795	0.0111182	FALSE	TRUE	FALSE
M. tonkeana_M. mulatta_M. leucogenys	M. tonkeana	0	44.1213	0.996239	0.00376053	0.000418014	0.000418014	1777	-19319.7	-19100.4	-219.282	0.00210471	TRUE	FALSE	TRUE
M. tonkeana_M. mulatta_M. leucogenys	M. mulatta	0	11.2745	0.978691	0.0213094	0.000217915	0.000217915	285	-642.057	-649.051	6.99349	0.00191282	FALSE	FALSE	FALSE
M. tonkeana_M. mulatta_M. leucogenys	M. leucogenys	0	5.66784	0.968764	0.0312361	0.000361691	0.000361691	1113	-9251.29	-9262.56	11.2693	0.0109498	FALSE	TRUE	FALSE
M. tonkeana_M. mulatta_M. sinica	M. tonkeana	0	50.8984	0.997117	0.00288259	0.000395585	0.000395585	1746	-19311.2	-19085.2	-226.017	0.0015852	TRUE	FALSE	TRUE
M. tonkeana_M. mulatta_M. sinica	M. mulatta	0	7.61079	0.961237	0.0387627	0.000232043	0.000232043	286	-686.828	-683.149	-3.67907	0.00349169	FALSE	FALSE	FALSE
M. tonkeana_M. mulatta_M. sinica	M. sinica	0	5.83372	0.970286	0.0297143	0.000380982	0.000380982	1143	-9268.03	-9280.26	12.2294	0.0106971	FALSE	TRUE	FALSE
M. tonkeana_M. mulatta_M. thibetana	M. tonkeana	0	45.138	0.996261	0.00373907	0.000408599	0.000408599	1796	-24779	-24428.1	-350.881	0.00211508	TRUE	FALSE	TRUE
M. tonkeana_M. mulatta_M. thibetana	M. mulatta	0	7.9803	0.965441	0.034559	0.000217579	0.000217579	268	-4011.24	-3978.47	-32.7655	0.00291711	TRUE	FALSE	FALSE
M. tonkeana_M. mulatta_M. thibetana	M. thibetana	0	5.60218	0.966317	0.0336827	0.000373066	0.000373066	1111	-15359.6	-15310.9	-48.6567	0.0117863	TRUE	FALSE	FALSE

## Sheet: 8
Table S8. D statistic results for all comparisons as (((M1, M2), M3), Out) based on species tree.
P1	P2	P3	Dstatistic	Z-score	p-value	f4-ratio	BBAA	ABBA	BABA
M. assamensis	M. arctoides	M. cyclopis	0.130334	46.1101	2.3e-16	0.031207	1922100	702088	540179
M. assamensis	M. arctoides	M. fascicularis	0.12164	48.4658	2.3e-16	0.033648	1940670	655772	513537
M. assamensis	M. arctoides	M. fuscata	0.144596	52.7984	2.3e-16	0.0309666	1929720	694585	519092
M. assamensis	M. arctoides	M. leonina	0.0792453	31.1114	2.3e-16	0.0114754	2190330	445502	380078
M. leucogenys	M. assamensis	M. arctoides	0.120667	67.9715	2.3e-16	0.0613284	1569740	874704	686337
M. assamensis	M. arctoides	M. maura	0.0649587	25.176	2.3e-16	0.00911699	2280000	455852	400241
M. assamensis	M. arctoides	M. mulatta	0.126561	45.6846	2.3e-16	0.0425	1981630	701318	543741
M. assamensis	M. arctoides	M. nemestrina	0.0722351	29.5908	2.3e-16	0.0164802	2636400	465962	403179
M. assamensis	M. arctoides	M. nigra	0.0810137	31.5255	2.3e-16	0.0106088	2272820	455147	386927
M. assamensis	M. arctoides	M. silenus	0.0731359	29.0804	2.3e-16	0.00998729	2245360	466533	402943
M. sinica	M. assamensis	M. arctoides	0.232294	99.7843	2.3e-16	0.123966	1122500	1071470	667512
M. arctoides	M. assamensis	M. sylvanus	0.00276021	1.0868	0.277124	0.000199323	5216130	338076	336215
M. thibetana	M. assamensis	M. arctoides	0.0222489	9.82183	2.3e-16	0.0105929	1993730	703436	672815
M. assamensis	M. arctoides	M. tonkeana	0.0656678	25.7211	2.3e-16	0.011586	2287900	461486	404611
M. fascicularis	M. cyclopis	M. arctoides	0.0581579	26.8246	2.3e-16	0.0162413	1799420	610379	543284
M. fuscata	M. cyclopis	M. arctoides	0.0182706	7.70804	1.27766e-14	0.00401728	2637700	458266	441821
M. arctoides	M. cyclopis	M. leonina	0.257874	72.4564	2.3e-16	0.0510672	972094	700715	413411
M. leucogenys	M. arctoides	M. cyclopis	0.162358	58.4464	2.3e-16	0.0401792	1789170	754195	543504
M. arctoides	M. cyclopis	M. maura	0.2592	73.8689	2.3e-16	0.0488951	1026670	716641	421608
M. mulatta	M. cyclopis	M. arctoides	0.0623981	32.5232	2.3e-16	0.0140501	2797240	496994	438614
M. arctoides	M. cyclopis	M. nemestrina	0.261833	76.7152	2.3e-16	0.0818162	1377140	736577	430894
M. arctoides	M. cyclopis	M. nigra	0.246732	67.4755	2.3e-16	0.0435383	1022500	698617	422100
M. arctoides	M. cyclopis	M. silenus	0.2562	73.417	2.3e-16	0.0475171	1000410	733023	434025
M. sinica	M. arctoides	M. cyclopis	0.218999	76.3069	2.3e-16	0.0555494	1627670	817488	523757
M. cyclopis	M. arctoides	M. sylvanus	0.0488239	13.8237	2.3e-16	0.00441409	4106220	443906	402577
M. thibetana	M. arctoides	M. cyclopis	0.149586	50.5231	2.3e-16	0.0354267	1889000	705955	522235
M. arctoides	M. cyclopis	M. tonkeana	0.257905	73.8556	2.3e-16	0.0612833	1029900	723709	426949
M. fascicularis	M. fuscata	M. arctoides	0.0416131	18.5267	2.3e-16	0.0116618	1728320	601022	553000
M. arctoides	M. fascicularis	M. leonina	0.25532	77.4165	2.3e-16	0.0524214	923902	722149	428392
M. leucogenys	M. arctoides	M. fascicularis	0.156148	63.3612	2.3e-16	0.0446258	1808160	707025	516045
M. arctoides	M. fascicularis	M. maura	0.202362	56.7269	2.3e-16	0.0386087	987265	687739	456241
M. fascicularis	M. mulatta	M. arctoides	0.0130467	6.75441	1.43417e-11	0.00378863	1826250	608698	593020
M. arctoides	M. fascicularis	M. nemestrina	0.237808	72.4805	2.3e-16	0.0757841	1295580	733626	451738
M. arctoides	M. fascicularis	M. nigra	0.21356	60.482	2.3e-16	0.0383477	975816	688693	446303
M. arctoides	M. fascicularis	M. silenus	0.235187	69.968	2.3e-16	0.0450597	955463	740709	458638
M. sinica	M. arctoides	M. fascicularis	0.206045	77.3451	2.3e-16	0.0606055	1642500	766353	504500
M. fascicularis	M. arctoides	M. sylvanus	0.0911845	27.8715	2.3e-16	0.00827543	4007010	463582	386104
M. thibetana	M. arctoides	M. fascicularis	0.120098	43.0906	2.3e-16	0.0331434	1897780	650855	511284
M. arctoides	M. fascicularis	M. tonkeana	0.199536	55.9187	2.3e-16	0.047929	989896	692707	462252
M. arctoides	M. fuscata	M. leonina	0.255363	71.0816	2.3e-16	0.050415	953777	695868	412764
M. leucogenys	M. arctoides	M. fuscata	0.183968	69.3431	2.3e-16	0.0406681	1799120	749779	516773
M. arctoides	M. fuscata	M. maura	0.239278	65.5174	2.3e-16	0.044657	1012040	695397	426865
M. mulatta	M. fuscata	M. arctoides	0.0392698	19.0459	2.3e-16	0.00928794	2570390	508518	470089
M. arctoides	M. fuscata	M. nemestrina	0.250292	70.8913	2.3e-16	0.0774002	1346510	720184	431841
M. arctoides	M. fuscata	M. nigra	0.24858	68.3857	2.3e-16	0.0437048	999799	695438	418529
M. arctoides	M. fuscata	M. silenus	0.246366	68.645	2.3e-16	0.0454624	983971	721800	436447
M. sinica	M. arctoides	M. fuscata	0.233278	81.1	2.3e-16	0.0530418	1634070	807926	502283
M. fuscata	M. arctoides	M. sylvanus	0.0585086	16.8093	2.3e-16	0.00524988	4070840	444034	394946
M. thibetana	M. arctoides	M. fuscata	0.148494	49.9359	2.3e-16	0.031688	1891150	692362	513324
M. arctoides	M. fuscata	M. tonkeana	0.238024	65.0919	2.3e-16	0.0559068	1015110	701231	431592
M. leucogenys	M. arctoides	M. leonina	0.104761	40.6076	2.3e-16	0.0158581	2043690	479182	388303
M. maura	M. leonina	M. arctoides	0.0425496	16.4742	2.3e-16	0.00661694	1748480	367577	337574
M. arctoides	M. mulatta	M. leonina	0.209211	61.8334	2.3e-16	0.0433648	973959	706122	461783
M. nemestrina	M. leonina	M. arctoides	0.341974	114.344	2.3e-16	0.0655092	2678170	621799	304894
M. nigra	M. leonina	M. arctoides	0.0390574	14.9792	2.3e-16	0.0058913	1752980	354623	327963
M. leonina	M. silenus	M. arctoides	0.0045571	2.01813	0.0435775	0.000425757	4423740	210702	208791
M. sinica	M. arctoides	M. leonina	0.131431	44.857	2.3e-16	0.0208152	1855880	512371	393333
M. leonina	M. arctoides	M. sylvanus	0.110842	28.3258	2.3e-16	0.0111991	3457210	513365	410916
M. thibetana	M. arctoides	M. leonina	0.075354	26.1355	2.3e-16	0.0108573	2149140	440008	378342
M. tonkeana	M. leonina	M. arctoides	0.0373279	14.6687	2.3e-16	0.00581681	1758910	367194	340767
M. leucogenys	M. arctoides	M. maura	0.0626267	23.3916	2.3e-16	0.00930034	2121440	482002	425188
M. leucogenys	M. arctoides	M. mulatta	0.156723	57.7961	2.3e-16	0.0542379	1848210	752613	548671
M. leucogenys	M. arctoides	M. nemestrina	0.0827172	33.0512	2.3e-16	0.0198296	2486940	496661	420774
M. leucogenys	M. arctoides	M. nigra	0.102746	39.4574	2.3e-16	0.0140972	2120940	488553	397513
M. leucogenys	M. arctoides	M. silenus	0.0978559	38.2344	2.3e-16	0.0139685	2095330	501314	411946
M. sinica	M. leucogenys	M. arctoides	0.139068	68.0916	2.3e-16	0.0668827	1261480	894266	675905
M. leucogenys	M. arctoides	M. sylvanus	0.000452784	0.175538	0.860657	3.42304e-05	5054590	353330	353011
M. leucogenys	M. thibetana	M. arctoides	0.100568	46.1194	2.3e-16	0.0511715	1520590	854092	698002
M. leucogenys	M. arctoides	M. tonkeana	0.0636977	24.0544	2.3e-16	0.0118996	2129520	488598	430080
M. arctoides	M. mulatta	M. maura	0.195218	57.4626	2.3e-16	0.0386731	1029870	715491	481765
M. nemestrina	M. maura	M. arctoides	0.308544	92.8252	2.3e-16	0.0667312	1853280	711972	376217
M. maura	M. nigra	M. arctoides	0.00877412	4.12802	3.65901e-05	0.000854577	3637320	229338	225349
M. maura	M. silenus	M. arctoides	0.0473147	18.0963	2.3e-16	0.00747688	1820300	383989	349294
M. sinica	M. arctoides	M. maura	0.0948246	31.771	2.3e-16	0.0146306	1924220	514704	425546
M. maura	M. arctoides	M. sylvanus	0.0962021	23.8116	2.3e-16	0.00993742	3583990	531710	438385
M. thibetana	M. arctoides	M. maura	0.0863481	31.0272	2.3e-16	0.0119453	2240510	457580	384839
M. maura	M. tonkeana	M. arctoides	0.0113638	6.53138	6.51677e-11	0.0010521	3877600	219966	215023
M. arctoides	M. mulatta	M. nemestrina	0.214401	65.799	2.3e-16	0.0699751	1369840	741783	479861
M. arctoides	M. mulatta	M. nigra	0.186761	52.9903	2.3e-16	0.0345847	1025220	698856	478897
M. arctoides	M. mulatta	M. silenus	0.201455	59.9572	2.3e-16	0.0392124	1003490	736852	489747
M. sinica	M. arctoides	M. mulatta	0.215646	76.1848	2.3e-16	0.0759232	1685130	816337	526714
M. mulatta	M. arctoides	M. sylvanus	0.0995556	31.1389	2.3e-16	0.00943981	4105920	491136	402200
M. thibetana	M. arctoides	M. mulatta	0.145396	50.7726	2.3e-16	0.0481975	1944390	704594	525712
M. arctoides	M. mulatta	M. tonkeana	0.192208	56.9412	2.3e-16	0.0479746	1034070	721575	488910
M. nemestrina	M. nigra	M. arctoides	0.308181	93.4452	2.3e-16	0.0658583	1836320	700312	370353
M. nemestrina	M. silenus	M. arctoides	0.355204	117.757	2.3e-16	0.0707468	2763830	671572	319529
M. sinica	M. arctoides	M. nemestrina	0.111961	39.1914	2.3e-16	0.0279039	2281100	529766	423084
M. nemestrina	M. arctoides	M. sylvanus	0.312966	91.9461	2.3e-16	0.0407092	3577520	831002	434838
M. thibetana	M. arctoides	M. nemestrina	0.0829446	30.8004	2.3e-16	0.018676	2580390	463484	392486
M. nemestrina	M. tonkeana	M. arctoides	0.313928	96.1627	2.3e-16	0.0682369	1870920	722523	377268
M. nigra	M. silenus	M. arctoides	0.0435442	16.4679	2.3e-16	0.00676714	1815410	375418	344088
M. sinica	M. arctoides	M. nigra	0.124838	42.2918	2.3e-16	0.0178995	1923200	519084	403865
M. nigra	M. arctoides	M. sylvanus	0.0926879	22.6913	2.3e-16	0.00948274	3568790	524365	435406
M. thibetana	M. arctoides	M. nigra	0.0769225	26.6318	2.3e-16	0.0100107	2228170	448892	384765
M. tonkeana	M. nigra	M. arctoides	0.000278605	0.145111	0.884623	2.72535e-05	3664150	229026	228898
M. sinica	M. arctoides	M. silenus	0.122625	41.6386	2.3e-16	0.0183193	1902440	534956	418089
M. silenus	M. arctoides	M. sylvanus	0.101209	26.0305	2.3e-16	0.0104585	3587030	531750	434007
M. thibetana	M. arctoides	M. silenus	0.0861542	30.9755	2.3e-16	0.0116545	2206610	466767	392718
M. tonkeana	M. silenus	M. arctoides	0.0417989	16.5491	2.3e-16	0.00661104	1833370	383174	352426
M. sinica	M. arctoides	M. sylvanus	0.0085969	2.91535	0.00355291	0.00068144	4816770	371056	364730
M. sinica	M. thibetana	M. arctoides	0.216723	89.0044	2.3e-16	0.114641	1107910	1042740	671276
M. sinica	M. arctoides	M. tonkeana	0.0964082	32.4071	2.3e-16	0.018662	1930700	520969	429350
M. thibetana	M. arctoides	M. sylvanus	0.00225148	0.77033	0.441104	0.000160525	5154010	332589	331095
M. tonkeana	M. arctoides	M. sylvanus	0.0940039	23.4232	2.3e-16	0.00975	3605340	534666	442782
M. thibetana	M. arctoides	M. tonkeana	0.0877798	31.562	2.3e-16	0.0152439	2247790	463091	388352
M. fascicularis	M. cyclopis	M. assamensis	0.0455953	21.0491	2.3e-16	0.0139243	1916330	566719	517293
M. fuscata	M. cyclopis	M. assamensis	0.0366132	15.8036	2.3e-16	0.00873778	2779600	438168	407216
M. assamensis	M. cyclopis	M. leonina	0.300757	87.9046	2.3e-16	0.0621204	880029	764751	411104
M. leucogenys	M. assamensis	M. cyclopis	0.0473606	24.3303	2.3e-16	0.00926397	2617830	537651	489027
M. assamensis	M. cyclopis	M. maura	0.29186	86.2008	2.3e-16	0.0576794	925796	777745	426325
M. mulatta	M. cyclopis	M. assamensis	0.0607614	32.2174	2.3e-16	0.0150218	2933790	469945	416107
M. assamensis	M. cyclopis	M. nemestrina	0.299967	90.5142	2.3e-16	0.0972809	1278610	801288	431494
M. assamensis	M. cyclopis	M. nigra	0.29192	84.2176	2.3e-16	0.0537385	926518	763427	418421
M. assamensis	M. cyclopis	M. silenus	0.295121	87.1576	2.3e-16	0.0571815	905073	797761	434187
M. sinica	M. assamensis	M. cyclopis	0.115818	45.1879	2.3e-16	0.0250884	2065860	639501	506746
M. cyclopis	M. assamensis	M. sylvanus	0.0485503	13.6265	2.3e-16	0.00461842	3968460	467120	423863
M. thibetana	M. assamensis	M. cyclopis	0.0247305	9.93136	2.3e-16	0.00425581	3122100	457496	435414
M. assamensis	M. cyclopis	M. tonkeana	0.291323	86.4888	2.3e-16	0.0722724	929099	785234	430936
M. fascicularis	M. fuscata	M. assamensis	0.0150005	6.64651	3.00115e-11	0.00458001	1849460	548112	531911
M. assamensis	M. fascicularis	M. leonina	0.296928	93.4162	2.3e-16	0.0633458	849285	784394	425225
M. leucogenys	M. assamensis	M. fascicularis	0.0502949	28.6546	2.3e-16	0.0113719	2631170	508532	459829
M. assamensis	M. fascicularis	M. maura	0.236659	67.9629	2.3e-16	0.0472633	905024	747425	461356
M. fascicularis	M. mulatta	M. assamensis	0.00225946	1.14358	0.252798	0.000720889	1942860	568664	566100
M. assamensis	M. fascicularis	M. nemestrina	0.275806	86.6163	2.3e-16	0.0910456	1214990	796571	452163
M. assamensis	M. fascicularis	M. nigra	0.259053	77.0869	2.3e-16	0.0484022	897347	751434	442216
M. assamensis	M. fascicularis	M. silenus	0.273904	83.4508	2.3e-16	0.0546629	878296	804007	458265
M. sinica	M. assamensis	M. fascicularis	0.110634	45.8119	2.3e-16	0.0279086	2076400	605620	484964
M. fascicularis	M. assamensis	M. sylvanus	0.0893532	26.7273	2.3e-16	0.00854193	3888830	487709	407701
M. assamensis	M. thibetana	M. fascicularis	0.00255083	1.0903	0.27558	0.000511238	3125140	423502	421347
M. assamensis	M. fascicularis	M. tonkeana	0.234666	67.3922	2.3e-16	0.0587908	907463	752640	466539
M. assamensis	M. fuscata	M. leonina	0.295912	85.8748	2.3e-16	0.061401	853123	763914	415046
M. leucogenys	M. assamensis	M. fuscata	0.0571533	30.849	2.3e-16	0.00993719	2633200	526852	469885
M. assamensis	M. fuscata	M. maura	0.270553	76.1147	2.3e-16	0.0533733	902225	760733	436750
M. mulatta	M. fuscata	M. assamensis	0.0207119	9.90467	2.3e-16	0.00536704	2710660	471749	452604
M. assamensis	M. fuscata	M. nemestrina	0.28668	83.5713	2.3e-16	0.0927949	1237800	788941	437380
M. assamensis	M. fuscata	M. nigra	0.290894	84.2679	2.3e-16	0.0537771	894181	764138	419752
M. assamensis	M. fuscata	M. silenus	0.283587	81.3981	2.3e-16	0.0551086	879960	790947	441454
M. sinica	M. assamensis	M. fuscata	0.118218	46.4161	2.3e-16	0.0228535	2077890	623149	491390
M. fuscata	M. assamensis	M. sylvanus	0.0573593	16.2673	2.3e-16	0.00547105	3923130	471636	420466
M. thibetana	M. assamensis	M. fuscata	0.00502203	2.00508	0.044954	0.000776279	3130260	439086	434698
M. assamensis	M. fuscata	M. tonkeana	0.270079	75.8403	2.3e-16	0.066813	904833	766846	440711
M. leucogenys	M. assamensis	M. leonina	0.0349755	19.4604	2.3e-16	0.00440993	2860320	374137	348850
M. maura	M. leonina	M. assamensis	0.024885	10.0203	2.3e-16	0.00448027	1805000	358283	340885
M. assamensis	M. mulatta	M. leonina	0.253112	77.8582	2.3e-16	0.05452	885466	769500	458642
M. nemestrina	M. leonina	M. assamensis	0.337859	113.297	2.3e-16	0.0740787	2738240	614588	304175
M. nigra	M. leonina	M. assamensis	0.0383787	15.4919	2.3e-16	0.00664612	1813110	349382	323556
M. leonina	M. silenus	M. assamensis	0.0125031	5.66069	1.50767e-08	0.00135636	4487430	211531	206307
M. sinica	M. assamensis	M. leonina	0.0662728	26.0314	2.3e-16	0.00943233	2284540	434133	380167
M. leonina	M. assamensis	M. sylvanus	0.109117	27.4879	2.3e-16	0.0115071	3412470	535250	429932
M. assamensis	M. thibetana	M. leonina	0.00524581	2.20596	0.027387	0.000584113	3370720	318200	314879
M. tonkeana	M. leonina	M. assamensis	0.0207111	8.47159	2.3e-16	0.00373363	1815680	358017	343488
M. leucogenys	M. assamensis	M. maura	0.00130932	0.713604	0.475472	0.00016375	2960190	382867	381866
M. leucogenys	M. assamensis	M. mulatta	0.0448741	24.3748	2.3e-16	0.0122952	2677030	538907	492618
M. leucogenys	M. assamensis	M. nemestrina	0.0167414	9.69285	2.3e-16	0.00335788	3330100	390843	377972
M. leucogenys	M. assamensis	M. nigra	0.0302403	16.4989	2.3e-16	0.00347473	2963310	382435	359984
M. leucogenys	M. assamensis	M. silenus	0.0335633	18.9335	2.3e-16	0.00400129	2928740	394425	368808
M. assamensis	M. leucogenys	M. sinica	0.082152	51.0854	2.3e-16	0.0342391	1366340	855052	725228
M. leucogenys	M. assamensis	M. sylvanus	0.00340107	1.8481	0.0645884	0.000219881	5880740	303269	301213
M. thibetana	M. assamensis	M. leucogenys	0.0325551	16.3331	2.3e-16	0.0451186	1484660	884466	828694
M. leucogenys	M. assamensis	M. tonkeana	0.00174445	0.955829	0.339158	0.000274579	2971180	388186	386834
M. assamensis	M. mulatta	M. maura	0.229553	69.824	2.3e-16	0.0474687	932964	775860	486160
M. nemestrina	M. maura	M. assamensis	0.316385	96.5586	2.3e-16	0.0784795	1911110	713283	370416
M. nigra	M. maura	M. assamensis	0.0189493	9.50799	2.3e-16	0.00215272	3700060	232037	223407
M. maura	M. silenus	M. assamensis	0.0346238	14.1495	2.3e-16	0.00634061	1877190	376485	351286
M. sinica	M. assamensis	M. maura	0.0396382	15.3975	2.3e-16	0.00553878	2361800	442923	409148
M. maura	M. assamensis	M. sylvanus	0.0948065	23.2162	2.3e-16	0.0101696	3548090	551658	456114
M. thibetana	M. assamensis	M. maura	0.0257893	10.239	2.3e-16	0.00280109	3494950	339416	322350
M. maura	M. tonkeana	M. assamensis	0.00991358	6.29356	3.10275e-10	0.00108045	3937870	221707	217355
M. assamensis	M. mulatta	M. nemestrina	0.253383	79.8792	2.3e-16	0.0855415	1275410	806011	480126
M. assamensis	M. mulatta	M. nigra	0.233199	69.5475	2.3e-16	0.0448831	932895	763044	474460
M. assamensis	M. mulatta	M. silenus	0.241645	73.9253	2.3e-16	0.0489597	911743	800986	489216
M. sinica	M. assamensis	M. mulatta	0.115624	46.3517	2.3e-16	0.0348359	2123100	641644	508644
M. mulatta	M. assamensis	M. sylvanus	0.097087	30.0018	2.3e-16	0.00965615	3972170	514250	423233
M. thibetana	M. assamensis	M. mulatta	0.0239168	10.2501	2.3e-16	0.00576925	3177220	458577	437154
M. assamensis	M. mulatta	M. tonkeana	0.227213	69.2403	2.3e-16	0.0589969	937116	782429	492702
M. nemestrina	M. nigra	M. assamensis	0.3045	92.3092	2.3e-16	0.0742749	1897160	691435	368642
M. nemestrina	M. silenus	M. assamensis	0.354825	118.323	2.3e-16	0.0809364	2824470	666579	317428
M. sinica	M. assamensis	M. nemestrina	0.0516488	21.1816	2.3e-16	0.0115973	2721880	451889	407502
M. nemestrina	M. assamensis	M. sylvanus	0.305197	90.561	2.3e-16	0.0408954	3535460	851372	453216
M. thibetana	M. assamensis	M. nemestrina	0.0122747	5.46619	4.59807e-08	0.00214948	3838440	337142	328966
M. nemestrina	M. tonkeana	M. assamensis	0.320953	99.6732	2.3e-16	0.0799127	1929030	722743	371532
M. nigra	M. silenus	M. assamensis	0.0480239	19.5915	2.3e-16	0.00857331	1875790	371962	337873
M. sinica	M. assamensis	M. nigra	0.0574813	22.4008	2.3e-16	0.00742929	2365030	440032	392194
M. nigra	M. assamensis	M. sylvanus	0.0910562	22.1273	2.3e-16	0.00974147	3523040	547617	456212
M. assamensis	M. thibetana	M. nigra	0.00536479	2.14319	0.0320978	0.000544376	3486350	327038	323547
M. nigra	M. tonkeana	M. assamensis	0.0268879	14.5742	2.3e-16	0.00306042	3727380	235204	222887
M. sinica	M. assamensis	M. silenus	0.0626797	24.9725	2.3e-16	0.0084219	2339040	455684	401929
M. silenus	M. assamensis	M. sylvanus	0.100207	25.5738	2.3e-16	0.0107665	3543520	552669	451995
M. thibetana	M. assamensis	M. silenus	0.0157809	6.76549	1.32855e-11	0.00165777	3453500	339167	328628
M. tonkeana	M. silenus	M. assamensis	0.0304613	12.8	2.3e-16	0.00557815	1890440	375882	353659
M. sinica	M. assamensis	M. sylvanus	0.0124115	4.62924	3.67017e-06	0.000901303	5239020	341392	333022
M. thibetana	M. assamensis	M. sinica	0.0119537	5.18715	2.13536e-07	0.00416898	1899650	666926	651170
M. sinica	M. assamensis	M. tonkeana	0.0409798	16.2655	2.3e-16	0.00718304	2369730	448257	412965
M. thibetana	M. assamensis	M. sylvanus	0.00630587	2.45855	0.01395	0.000359925	6398950	267482	264130
M. tonkeana	M. assamensis	M. sylvanus	0.0923183	22.8635	2.3e-16	0.00994504	3568560	554649	460895
M. thibetana	M. assamensis	M. tonkeana	0.0265912	11.0727	2.3e-16	0.00362751	3505950	343536	325739
M. fuscata	M. cyclopis	M. fascicularis	0.0597013	27.7664	2.3e-16	0.0269752	1664220	691696	613758
M. cyclopis	M. fascicularis	M. leonina	0.0116199	4.56159	5.07683e-06	0.00176439	1826440	408316	398936
M. fascicularis	M. cyclopis	M. leucogenys	0.0464435	21.3043	2.3e-16	0.0147895	1957170	558326	508766
M. fascicularis	M. cyclopis	M. maura	0.0708772	29.3622	2.3e-16	0.0098684	1924960	429678	372801
M. mulatta	M. cyclopis	M. fascicularis	0.0180818	10.7864	2.3e-16	0.00854104	1777930	684943	660612
M. fascicularis	M. cyclopis	M. nemestrina	0.0204697	8.79815	2.3e-16	0.00498025	2227570	426337	409233
M. fascicularis	M. cyclopis	M. nigra	0.0381918	15.5694	2.3e-16	0.00495302	1917420	408959	378870
M. fascicularis	M. cyclopis	M. silenus	0.01445	5.75806	8.50879e-09	0.00204346	1876880	428560	416351
M. fascicularis	M. cyclopis	M. sinica	0.0358154	15.5606	2.3e-16	0.00680893	2001920	525762	489404
M. fascicularis	M. cyclopis	M. sylvanus	0.056627	22.2068	2.3e-16	0.00373133	5156350	325822	290899
M. fascicularis	M. cyclopis	M. thibetana	0.0221457	9.74546	2.3e-16	0.00419989	1911440	541310	517854
M. fascicularis	M. cyclopis	M. tonkeana	0.0724944	30.0633	2.3e-16	0.0128552	1929590	435262	376419
M. fuscata	M. cyclopis	M. leonina	0.00622965	2.33638	0.0194716	0.000723737	2690390	311649	307790
M. fuscata	M. cyclopis	M. leucogenys	0.0450271	19.2759	2.3e-16	0.0111793	2827540	434397	396963
M. fuscata	M. cyclopis	M. maura	0.035535	13.2127	2.3e-16	0.00391564	2811800	327817	305319
M. mulatta	M. cyclopis	M. fuscata	0.0764244	37.6822	2.3e-16	0.0398971	1072600	962876	826151
M. fuscata	M. cyclopis	M. nemestrina	0.0209316	8.48582	2.3e-16	0.00395222	3140440	331102	317525
M. cyclopis	M. fuscata	M. nigra	0.00210944	0.773114	0.439455	0.000216993	2802820	312332	311018
M. fuscata	M. cyclopis	M. silenus	0.0186726	7.12621	1.03167e-12	0.00202836	2757630	331457	319306
M. fuscata	M. cyclopis	M. sinica	0.0362665	14.3915	2.3e-16	0.00534383	2871210	408341	379759
M. fuscata	M. cyclopis	M. sylvanus	0.0148535	5.46843	4.5405e-08	0.000807574	6101890	257984	250432
M. fuscata	M. cyclopis	M. thibetana	0.0163081	6.39013	1.65748e-10	0.00240998	2775620	419763	406292
M. fuscata	M. cyclopis	M. tonkeana	0.034923	13.184	2.3e-16	0.00491457	2819230	331650	309268
M. leucogenys	M. cyclopis	M. leonina	0.3161	95.1517	2.3e-16	0.0661977	855181	788728	409855
M. maura	M. leonina	M. cyclopis	0.0516596	19.5486	2.3e-16	0.00748958	1484950	391942	353436
M. mulatta	M. cyclopis	M. leonina	0.0656224	29.2403	2.3e-16	0.00797267	2850670	348773	305817
M. nemestrina	M. leonina	M. cyclopis	0.326254	107.954	2.3e-16	0.0579097	2407530	639699	324971
M. nigra	M. leonina	M. cyclopis	0.0674977	25.1504	2.3e-16	0.00943567	1494900	383781	335248
M. leonina	M. silenus	M. cyclopis	0.00607633	2.44007	0.0146845	0.000519839	4142640	218765	216122
M. sinica	M. cyclopis	M. leonina	0.332583	98.8455	2.3e-16	0.0709582	796677	812221	406797
M. leonina	M. cyclopis	M. sylvanus	0.0801711	22.9843	2.3e-16	0.00673265	3681870	414707	353148
M. thibetana	M. cyclopis	M. leonina	0.297757	83.2624	2.3e-16	0.0615472	855667	760643	411600
M. tonkeana	M. leonina	M. cyclopis	0.0464046	17.7029	2.3e-16	0.00673228	1494680	391025	356344
M. leucogenys	M. cyclopis	M. maura	0.286017	83.0329	2.3e-16	0.0578336	893603	793647	440625
M. mulatta	M. cyclopis	M. leucogenys	0.0607346	31.49	2.3e-16	0.0158071	2979900	466823	413365
M. leucogenys	M. cyclopis	M. nemestrina	0.304054	92.5894	2.3e-16	0.100286	1259450	821567	438453
M. leucogenys	M. cyclopis	M. nigra	0.304537	89.6072	2.3e-16	0.0569538	900294	786647	419370
M. leucogenys	M. cyclopis	M. silenus	0.31001	93.4462	2.3e-16	0.060879	879219	821930	432916
M. sinica	M. leucogenys	M. cyclopis	0.0781935	33.684	2.3e-16	0.0160145	2192540	585154	500280
M. cyclopis	M. leucogenys	M. sylvanus	0.0456589	12.7074	2.3e-16	0.00441718	3936650	474134	432728
M. leucogenys	M. thibetana	M. cyclopis	0.0257556	10.6938	2.3e-16	0.00506021	2561890	526019	499604
M. leucogenys	M. cyclopis	M. tonkeana	0.285757	83.2126	2.3e-16	0.0725522	897748	801958	445491
M. mulatta	M. cyclopis	M. maura	0.0914525	40.4153	2.3e-16	0.0107579	2977670	373122	310594
M. nemestrina	M. maura	M. cyclopis	0.290278	88.1175	2.3e-16	0.0583548	1575290	733722	403586
M. nigra	M. maura	M. cyclopis	0.0234238	10.6082	2.3e-16	0.00204894	3356000	237497	226625
M. maura	M. silenus	M. cyclopis	0.0568013	20.934	2.3e-16	0.00832654	1544810	407624	363806
M. sinica	M. cyclopis	M. maura	0.306683	88.7304	2.3e-16	0.0628212	829391	815079	432475
M. maura	M. cyclopis	M. sylvanus	0.0656366	17.9192	2.3e-16	0.00558374	3809160	425432	373024
M. thibetana	M. cyclopis	M. maura	0.305698	90.4745	2.3e-16	0.0601419	906051	781023	415308
M. maura	M. tonkeana	M. cyclopis	0.0120283	6.44876	1.12768e-10	0.00100621	3585080	225622	220259
M. mulatta	M. cyclopis	M. nemestrina	0.0648603	32.2101	2.3e-16	0.0129039	3314810	368670	323759
M. mulatta	M. cyclopis	M. nigra	0.0847894	37.2253	2.3e-16	0.00917421	2975650	360198	303891
M. mulatta	M. cyclopis	M. silenus	0.074751	35.3345	2.3e-16	0.00856771	2922010	372793	320936
M. mulatta	M. cyclopis	M. sinica	0.0644362	30.8042	2.3e-16	0.00995182	3026770	443758	390032
M. mulatta	M. cyclopis	M. sylvanus	0.0870003	38.2166	2.3e-16	0.00501259	6286910	295017	247793
M. mulatta	M. cyclopis	M. thibetana	0.0578876	27.9721	2.3e-16	0.00880962	2934060	454620	404866
M. mulatta	M. cyclopis	M. tonkeana	0.0942736	43.0346	2.3e-16	0.0141619	2987180	379720	314293
M. nemestrina	M. nigra	M. cyclopis	0.273372	81.6769	2.3e-16	0.0539162	1566240	706664	403245
M. nemestrina	M. silenus	M. cyclopis	0.341408	114.465	2.3e-16	0.062788	2481570	689450	338500
M. sinica	M. cyclopis	M. nemestrina	0.322279	97.5096	2.3e-16	0.107739	1187150	844036	432603
M. nemestrina	M. cyclopis	M. sylvanus	0.322492	98.3249	2.3e-16	0.03637	3816180	725274	371555
M. thibetana	M. cyclopis	M. nemestrina	0.306697	91.1934	2.3e-16	0.0989905	1241280	799719	424312
M. nemestrina	M. tonkeana	M. cyclopis	0.29586	91.2559	2.3e-16	0.0597704	1591030	744627	404612
M. nigra	M. silenus	M. cyclopis	0.0725661	26.4441	2.3e-16	0.010396	1546410	404427	349703
M. sinica	M. cyclopis	M. nigra	0.31901	92.73	2.3e-16	0.0607588	835657	807697	417005
M. nigra	M. cyclopis	M. sylvanus	0.0598237	16.0584	2.3e-16	0.00509572	3779180	423109	375342
M. thibetana	M. cyclopis	M. nigra	0.288626	79.3417	2.3e-16	0.0532113	899386	759674	419371
M. nigra	M. tonkeana	M. cyclopis	0.0340097	15.7589	2.3e-16	0.00297891	3381650	241175	225310
M. sinica	M. cyclopis	M. silenus	0.325227	95.4974	2.3e-16	0.0651028	818531	845425	430470
M. silenus	M. cyclopis	M. sylvanus	0.0711746	20.3432	2.3e-16	0.00610674	3818830	429245	372202
M. thibetana	M. cyclopis	M. silenus	0.303832	88.5554	2.3e-16	0.0587344	884358	799514	426893
M. tonkeana	M. silenus	M. cyclopis	0.0514848	20.2968	2.3e-16	0.00754306	1556560	406323	366532
M. cyclopis	M. sinica	M. sylvanus	0.0375036	9.98096	2.3e-16	0.00370759	3833680	477467	442948
M. sinica	M. thibetana	M. cyclopis	0.0976684	35.3432	2.3e-16	0.0210706	2049050	623618	512641
M. sinica	M. cyclopis	M. tonkeana	0.30705	88.796	2.3e-16	0.0788179	832852	823034	436343
M. cyclopis	M. thibetana	M. sylvanus	0.0446216	12.2376	2.3e-16	0.00423567	3924480	462826	423286
M. tonkeana	M. cyclopis	M. sylvanus	0.0622751	16.8799	2.3e-16	0.00531903	3831420	427240	377147
M. thibetana	M. cyclopis	M. tonkeana	0.305795	90.6137	2.3e-16	0.0754277	908704	788306	419090
M. fuscata	M. fascicularis	M. leonina	0.0171157	6.53937	6.17797e-11	0.00260292	1750850	410843	397016
M. fascicularis	M. fuscata	M. leucogenys	0.00846516	3.79199	0.000149446	0.00268414	1892080	533650	524691
M. fascicularis	M. fuscata	M. maura	0.0401425	16.4075	2.3e-16	0.00551633	1849800	410699	378999
M. fuscata	M. mulatta	M. fascicularis	0.0386278	19.7004	2.3e-16	0.0189749	1603790	738233	683322
M. fascicularis	M. fuscata	M. nemestrina	0.00180137	0.761647	0.446271	0.000434824	2144660	414097	412608
M. fascicularis	M. fuscata	M. nigra	0.0380876	15.2211	2.3e-16	0.00493408	1835230	407649	377736
M. fuscata	M. fascicularis	M. silenus	0.00139372	0.547827	0.583811	0.000196717	1801380	421418	420245
M. fascicularis	M. fuscata	M. sinica	0.0050375	2.12387	0.0336807	0.000952073	1931960	505550	500482
M. fascicularis	M. fuscata	M. sylvanus	0.0428336	16.6696	2.3e-16	0.00279617	5067990	317991	291869
M. fascicularis	M. fuscata	M. thibetana	0.00801681	3.30683	0.000943585	0.00152854	1838820	535436	526919
M. fascicularis	M. fuscata	M. tonkeana	0.0416671	17.3023	2.3e-16	0.00728511	1854180	415393	382161
M. leucogenys	M. fascicularis	M. leonina	0.310996	100.189	2.3e-16	0.0674818	827474	810670	426054
M. maura	M. leonina	M. fascicularis	0.126882	45.9896	2.3e-16	0.0221809	1498860	417396	323402
M. mulatta	M. fascicularis	M. leonina	0.058623	26.7147	2.3e-16	0.00932032	1853020	451465	401464
M. nemestrina	M. leonina	M. fascicularis	0.338818	117.014	2.3e-16	0.0716619	2399910	633895	313052
M. nigra	M. leonina	M. fascicularis	0.113411	40.5589	2.3e-16	0.0193902	1501130	401981	320091
M. silenus	M. leonina	M. fascicularis	0.0315197	12.4773	2.3e-16	0.00324171	4126730	219830	206395
M. sinica	M. fascicularis	M. leonina	0.327792	102.324	2.3e-16	0.0722125	779647	832119	421268
M. leonina	M. fascicularis	M. sylvanus	0.0415139	12.1786	2.3e-16	0.00344548	3672320	394203	362777
M. thibetana	M. fascicularis	M. leonina	0.297895	90.638	2.3e-16	0.0628148	840590	773258	418299
M. tonkeana	M. leonina	M. fascicularis	0.123017	44.6271	2.3e-16	0.0215107	1508580	416786	325475
M. leucogenys	M. fascicularis	M. maura	0.230723	65.0773	2.3e-16	0.0474183	876126	766746	479263
M. fascicularis	M. mulatta	M. leucogenys	0.00478951	2.44016	0.0146807	0.00159642	1983300	562382	557021
M. leucogenys	M. fascicularis	M. nemestrina	0.279011	88.1978	2.3e-16	0.0940682	1191920	819703	462073
M. leucogenys	M. fascicularis	M. nigra	0.271125	82.3605	2.3e-16	0.051671	873652	777143	445621
M. leucogenys	M. fascicularis	M. silenus	0.287595	89.3948	2.3e-16	0.0583737	855503	830465	459482
M. sinica	M. leucogenys	M. fascicularis	0.0709794	31.0172	2.3e-16	0.0169678	2204260	554000	480567
M. fascicularis	M. leucogenys	M. sylvanus	0.0856526	25.2375	2.3e-16	0.0083724	3855130	497300	418831
M. leucogenys	M. thibetana	M. fascicularis	0.0517313	23.2191	2.3e-16	0.0117881	2564320	511257	460963
M. leucogenys	M. fascicularis	M. tonkeana	0.228507	64.3663	2.3e-16	0.0589349	878758	772508	485128
M. fascicularis	M. mulatta	M. maura	0.00297037	1.37476	0.169206	0.000437786	1954100	426693	424166
M. nemestrina	M. maura	M. fascicularis	0.239705	68.066	2.3e-16	0.0558959	1595040	669788	410772
M. maura	M. nigra	M. fascicularis	0.0283259	12.6093	2.3e-16	0.00284065	3373590	224658	212281
M. maura	M. silenus	M. fascicularis	0.109472	38.9841	2.3e-16	0.0192264	1568320	421927	338664
M. sinica	M. fascicularis	M. maura	0.254237	70.785	2.3e-16	0.0527819	823149	787709	468368
M. maura	M. fascicularis	M. sylvanus	0.0199609	5.59534	2.20186e-08	0.00173582	3726800	414669	398439
M. thibetana	M. fascicularis	M. maura	0.257307	74.839	2.3e-16	0.0502393	900715	742207	438423
M. maura	M. tonkeana	M. fascicularis	0.0118228	6.41938	1.36827e-10	0.00112072	3611370	209892	204987
M. mulatta	M. fascicularis	M. nemestrina	0.024664	12.5279	2.3e-16	0.00626614	2248070	450782	429081
M. mulatta	M. fascicularis	M. nigra	0.0260833	12.0985	2.3e-16	0.00357224	1946380	429008	407197
M. mulatta	M. fascicularis	M. silenus	0.0390866	18.3593	2.3e-16	0.0058084	1905380	464664	429706
M. mulatta	M. fascicularis	M. sinica	0.00889023	4.27754	1.88973e-05	0.00176695	2027520	537150	527684
M. mulatta	M. fascicularis	M. sylvanus	0.0121148	5.26332	1.41477e-07	0.000846302	5183280	331565	323627
M. mulatta	M. fascicularis	M. thibetana	0.0199167	9.5161	2.3e-16	0.00393173	1937100	565240	543164
M. fascicularis	M. mulatta	M. tonkeana	0.00318012	1.53291	0.125299	0.000596837	1959810	431684	428947
M. nemestrina	M. nigra	M. fascicularis	0.249825	72.7913	2.3e-16	0.0578584	1576440	669336	401751
M. nemestrina	M. silenus	M. fascicularis	0.332667	110.012	2.3e-16	0.0720905	2481560	663242	332118
M. sinica	M. fascicularis	M. nemestrina	0.299132	92.2572	2.3e-16	0.101919	1135820	840869	453640
M. nemestrina	M. fascicularis	M. sylvanus	0.27874	88.2891	2.3e-16	0.0308604	3761860	684443	386053
M. thibetana	M. fascicularis	M. nemestrina	0.288451	89.5656	2.3e-16	0.0933458	1202880	787257	434764
M. nemestrina	M. tonkeana	M. fascicularis	0.243622	70.4188	2.3e-16	0.0569291	1610620	676249	411298
M. nigra	M. silenus	M. fascicularis	0.0951475	32.9986	2.3e-16	0.0165298	1560780	410582	339238
M. sinica	M. fascicularis	M. nigra	0.287337	84.9247	2.3e-16	0.0555652	820151	796283	440818
M. nigra	M. fascicularis	M. sylvanus	0.0163394	4.52544	6.02709e-06	0.0013943	3724140	405137	392110
M. thibetana	M. fascicularis	M. nigra	0.260712	74.6301	2.3e-16	0.0480533	887088	739678	433751
M. tonkeana	M. nigra	M. fascicularis	0.0194524	9.06178	2.3e-16	0.00195251	3398630	223424	214897
M. sinica	M. fascicularis	M. silenus	0.303939	90.4665	2.3e-16	0.0626448	805567	851858	454734
M. silenus	M. fascicularis	M. sylvanus	0.0285466	8.3256	2.3e-16	0.00246158	3783660	412928	390007
M. thibetana	M. fascicularis	M. silenus	0.28741	86.8069	2.3e-16	0.056373	873289	797297	441309
M. tonkeana	M. silenus	M. fascicularis	0.105331	39.3578	2.3e-16	0.018481	1580350	420796	340598
M. fascicularis	M. sinica	M. sylvanus	0.0763826	21.5165	2.3e-16	0.00760442	3767080	498721	427940
M. sinica	M. thibetana	M. fascicularis	0.112721	44.206	2.3e-16	0.0283839	2048660	603690	481380
M. sinica	M. fascicularis	M. tonkeana	0.253608	70.5063	2.3e-16	0.0659235	825339	793485	472437
M. fascicularis	M. thibetana	M. sylvanus	0.0861741	25.2728	2.3e-16	0.00806146	3869400	474441	399159
M. tonkeana	M. fascicularis	M. sylvanus	0.0160556	4.47202	7.74856e-06	0.00140223	3743430	416099	402949
M. thibetana	M. fascicularis	M. tonkeana	0.256222	74.3782	2.3e-16	0.0626866	903346	747454	442549
M. leucogenys	M. fuscata	M. leonina	0.310516	92.542	2.3e-16	0.0655958	824060	790579	415936
M. maura	M. leonina	M. fuscata	0.0745938	28.1073	2.3e-16	0.00969406	1487370	391518	337163
M. mulatta	M. fuscata	M. leonina	0.0561749	23.904	2.3e-16	0.00714683	2621750	361231	322806
M. nemestrina	M. leonina	M. fuscata	0.336015	112.787	2.3e-16	0.0540754	2405790	632989	314589
M. nigra	M. leonina	M. fuscata	0.0606819	22.2009	2.3e-16	0.00770303	1489810	376261	333209
M. silenus	M. leonina	M. fuscata	0.0101106	4.31302	1.61043e-05	0.000778675	4140820	215450	211137
M. sinica	M. fuscata	M. leonina	0.328195	97.6058	2.3e-16	0.0703107	772004	811246	410330
M. leonina	M. fuscata	M. sylvanus	0.0715826	20.3009	2.3e-16	0.00595316	3669110	406856	352499
M. thibetana	M. fuscata	M. leonina	0.295236	82.1697	2.3e-16	0.0607645	840192	754624	410606
M. tonkeana	M. leonina	M. fuscata	0.070065	26.7485	2.3e-16	0.00912029	1496690	391226	339993
M. leucogenys	M. fuscata	M. maura	0.264768	73.5878	2.3e-16	0.0537249	865388	780147	453513
M. mulatta	M. fuscata	M. leucogenys	0.0107736	5.07849	3.8045e-07	0.00291752	2757890	460387	450572
M. leucogenys	M. fuscata	M. nemestrina	0.290846	85.4301	2.3e-16	0.0961289	1207940	812052	446118
M. leucogenys	M. fuscata	M. nigra	0.302745	89.4688	2.3e-16	0.0571374	863237	790674	423184
M. leucogenys	M. fuscata	M. silenus	0.29773	86.9427	2.3e-16	0.0588967	849834	817945	442633
M. sinica	M. leucogenys	M. fuscata	0.0718372	31.331	2.3e-16	0.0131114	2206470	564496	488828
M. fuscata	M. leucogenys	M. sylvanus	0.0536046	15.0953	2.3e-16	0.00522887	3882550	480908	431974
M. leucogenys	M. thibetana	M. fuscata	0.0519721	22.4845	2.3e-16	0.00910538	2571070	526038	474061
M. leucogenys	M. fuscata	M. tonkeana	0.264584	72.9488	2.3e-16	0.0673358	868336	786955	457652
M. mulatta	M. fuscata	M. maura	0.0493281	21.0111	2.3e-16	0.00598154	2742160	368258	333635
M. nemestrina	M. maura	M. fuscata	0.278249	83.3465	2.3e-16	0.050016	1578600	700706	395647
M. maura	M. nigra	M. fuscata	0.0267411	11.749	2.3e-16	0.00209185	3354380	231590	219527
M. maura	M. silenus	M. fuscata	0.0700716	26.3346	2.3e-16	0.00919427	1550430	402598	349871
M. sinica	M. fuscata	M. maura	0.286818	79.0086	2.3e-16	0.0588158	809186	800645	443734
M. maura	M. fuscata	M. sylvanus	0.055008	14.8926	2.3e-16	0.00470846	3770790	422850	378756
M. thibetana	M. fuscata	M. maura	0.288224	81.4347	2.3e-16	0.055984	894240	758511	419097
M. maura	M. tonkeana	M. fuscata	0.0122193	7.11904	1.08682e-12	0.000900797	3589320	216273	211051
M. mulatta	M. fuscata	M. nemestrina	0.0382453	17.5579	2.3e-16	0.00786705	3061520	370320	343038
M. mulatta	M. fuscata	M. nigra	0.0808516	34.5198	2.3e-16	0.00912442	2732430	373350	317495
M. mulatta	M. fuscata	M. silenus	0.0518403	22.2949	2.3e-16	0.00619393	2688780	379261	341877
M. mulatta	M. fuscata	M. sinica	0.0232987	10.9256	2.3e-16	0.00374404	2801150	441965	421839
M. mulatta	M. fuscata	M. sylvanus	0.0670839	29.0426	2.3e-16	0.00400142	6027180	299095	261489
M. mulatta	M. fuscata	M. thibetana	0.0381805	17.0299	2.3e-16	0.00611326	2705470	468007	433584
M. mulatta	M. fuscata	M. tonkeana	0.0517245	22.1906	2.3e-16	0.00799115	2750350	373537	336796
M. nemestrina	M. nigra	M. fuscata	0.287203	87.5295	2.3e-16	0.0513096	1562170	699480	387342
M. nemestrina	M. silenus	M. fuscata	0.342052	113.815	2.3e-16	0.0567728	2482060	673261	330070
M. sinica	M. fuscata	M. nemestrina	0.310537	91.999	2.3e-16	0.103632	1145800	832349	437892
M. nemestrina	M. fuscata	M. sylvanus	0.312235	95.8357	2.3e-16	0.0348989	3782020	710930	372611
M. thibetana	M. fuscata	M. nemestrina	0.296837	85.9397	2.3e-16	0.0946774	1218010	782241	424142
M. nemestrina	M. tonkeana	M. fuscata	0.283045	85.6627	2.3e-16	0.0510631	1593030	709027	396198
M. nigra	M. silenus	M. fuscata	0.0556057	20.2236	2.3e-16	0.00721583	1543870	391475	350232
M. sinica	M. fuscata	M. nigra	0.317628	92.3892	2.3e-16	0.0608285	806541	809202	419069
M. nigra	M. fuscata	M. sylvanus	0.0502449	13.2852	2.3e-16	0.00422774	3765680	413397	373842
M. thibetana	M. fuscata	M. nigra	0.290044	80.2312	2.3e-16	0.0531708	879839	754547	415253
M. tonkeana	M. nigra	M. fuscata	0.0178962	8.49842	2.3e-16	0.00140321	3378520	230701	222589
M. sinica	M. fuscata	M. silenus	0.314252	91.1665	2.3e-16	0.0630919	795650	838700	437615
M. silenus	M. fuscata	M. sylvanus	0.061578	17.8054	2.3e-16	0.00526879	3795890	423496	374366
M. thibetana	M. fuscata	M. silenus	0.294874	84.0159	2.3e-16	0.0565908	870643	786540	428312
M. tonkeana	M. silenus	M. fuscata	0.0652823	25.2788	2.3e-16	0.00856689	1561940	401733	352495
M. fuscata	M. sinica	M. sylvanus	0.0458767	12.2106	2.3e-16	0.00455759	3789550	482954	440585
M. sinica	M. thibetana	M. fuscata	0.114326	42.3342	2.3e-16	0.0220742	2054380	617929	491134
M. sinica	M. fuscata	M. tonkeana	0.287607	79.2303	2.3e-16	0.0738132	811493	807200	446598
M. fuscata	M. thibetana	M. sylvanus	0.0542977	14.8696	2.3e-16	0.00510345	3895620	462032	414441
M. tonkeana	M. fuscata	M. sylvanus	0.0523193	14.3387	2.3e-16	0.00449547	3790180	424698	382467
M. thibetana	M. fuscata	M. tonkeana	0.288481	81.7409	2.3e-16	0.0701848	896761	764544	422193
M. leonina	M. maura	M. leucogenys	0.00479992	1.92791	0.0538666	0.000928828	1824000	354722	351333
M. leucogenys	M. mulatta	M. leonina	0.268895	84.9176	2.3e-16	0.0586532	863150	793436	457158
M. nemestrina	M. leonina	M. leucogenys	0.327655	107.576	2.3e-16	0.076233	2761020	612507	310183
M. nigra	M. leonina	M. leucogenys	0.0331829	13.3591	2.3e-16	0.00608307	1837870	347226	324922
M. leonina	M. silenus	M. leucogenys	0.0147145	6.72709	1.73087e-11	0.00168797	4514940	211675	205536
M. sinica	M. leucogenys	M. leonina	0.0380872	15.2994	2.3e-16	0.00522514	2408450	407772	377850
M. leonina	M. leucogenys	M. sylvanus	0.104606	26.1314	2.3e-16	0.0112512	3401740	543975	440946
M. leucogenys	M. thibetana	M. leonina	0.0387063	15.8547	2.3e-16	0.00493699	2798330	378480	350273
M. leonina	M. tonkeana	M. leucogenys	0.00858229	3.5035	0.000459189	0.00166037	1835200	357089	351012
M. maura	M. leonina	M. mulatta	0.0599166	22.9478	2.3e-16	0.012074	1535530	397614	352660
M. nemestrina	M. leonina	M. maura	0.213898	79.2177	2.3e-16	0.0605612	1478090	807360	522834
M. maura	M. nigra	M. leonina	0.031154	13.2537	2.3e-16	0.00471115	2198260	329425	309520
M. leonina	M. silenus	M. maura	0.0211214	8.60139	2.3e-16	0.00266982	3107710	282807	271108
M. leonina	M. maura	M. sinica	0.00422781	1.68779	0.091452	0.000523762	1834720	344503	341602
M. leonina	M. maura	M. sylvanus	0.0168471	6.54634	5.89658e-11	0.00104382	4689980	287771	278235
M. maura	M. leonina	M. thibetana	0.0507344	19.3272	2.3e-16	0.00590028	1798600	359304	324606
M. maura	M. tonkeana	M. leonina	0.0138721	6.98053	2.94078e-12	0.00195122	2404780	302673	294391
M. nemestrina	M. leonina	M. mulatta	0.319162	108.095	2.3e-16	0.0770541	2449280	636926	328726
M. nigra	M. leonina	M. mulatta	0.0744801	27.8538	2.3e-16	0.0144801	1544910	389261	335296
M. leonina	M. silenus	M. mulatta	0.000731361	0.319925	0.749025	8.74184e-05	4192100	219204	218883
M. sinica	M. mulatta	M. leonina	0.285909	87.2858	2.3e-16	0.0634882	802500	816862	453620
M. leonina	M. mulatta	M. sylvanus	0.0266538	7.90373	2.70682e-15	0.00235052	3686490	414414	392896
M. thibetana	M. mulatta	M. leonina	0.250933	73.4871	2.3e-16	0.0540585	861092	765193	458203
M. tonkeana	M. leonina	M. mulatta	0.0563672	21.9713	2.3e-16	0.0113789	1546470	397882	355420
M. nemestrina	M. leonina	M. nigra	0.230338	85.1257	2.3e-16	0.0606193	1464320	813041	508614
M. silenus	M. leonina	M. nemestrina	0.00594222	2.78254	0.00539348	0.00380967	2560450	390017	385409
M. nemestrina	M. leonina	M. sinica	0.330816	107.413	2.3e-16	0.0509396	2766260	599862	301633
M. nemestrina	M. leonina	M. sylvanus	0.336994	113.983	2.3e-16	0.0269559	5606350	503534	249699
M. nemestrina	M. leonina	M. thibetana	0.350286	119.47	2.3e-16	0.0510225	2725890	607684	292398
M. nemestrina	M. leonina	M. tonkeana	0.213077	79.5383	2.3e-16	0.0810989	1477320	814327	528254
M. leonina	M. silenus	M. nigra	0.000244658	0.0988134	0.921286	2.87971e-05	3089320	275922	275787
M. nigra	M. leonina	M. sinica	0.0261662	10.422	2.3e-16	0.00310072	1846710	337263	320063
M. leonina	M. nigra	M. sylvanus	0.0261003	10.2865	2.3e-16	0.00156723	4691050	281260	266951
M. nigra	M. leonina	M. thibetana	0.0373907	14.4597	2.3e-16	0.00422585	1800170	343813	319029
M. tonkeana	M. nigra	M. leonina	0.020003	9.36152	2.3e-16	0.0030267	2213730	326347	313547
M. leonina	M. silenus	M. sinica	0.019399	7.93809	2.05326e-15	0.00143762	4511480	208454	200520
M. leonina	M. silenus	M. sylvanus	0.00987609	4.09427	4.235e-05	0.000383	7389060	178457	174966
M. silenus	M. leonina	M. thibetana	0.0153612	6.38372	1.72841e-10	0.00107418	4472940	207062	200797
M. leonina	M. silenus	M. tonkeana	0.0231295	10.0592	2.3e-16	0.00402201	3108620	286116	273180
M. leonina	M. sinica	M. sylvanus	0.0977008	24.1474	2.3e-16	0.0106339	3356230	543366	446641
M. sinica	M. thibetana	M. leonina	0.0699889	25.2779	2.3e-16	0.00997461	2260770	434899	378005
M. leonina	M. tonkeana	M. sinica	0.00690973	2.74569	0.00603829	0.000855409	1845870	346072	341322
M. leonina	M. thibetana	M. sylvanus	0.108322	27.1306	2.3e-16	0.0112522	3397130	525468	422755
M. leonina	M. tonkeana	M. sylvanus	0.0204702	8.12886	4.33356e-16	0.00127073	4709740	290028	278392
M. tonkeana	M. leonina	M. thibetana	0.0474249	18.3514	2.3e-16	0.0055173	1809320	359011	326501
M. leucogenys	M. mulatta	M. maura	0.222987	66.566	2.3e-16	0.0471866	902915	791510	502879
M. nemestrina	M. maura	M. leucogenys	0.328977	102.831	2.3e-16	0.0878357	1926670	734774	371000
M. nigra	M. maura	M. leucogenys	0.0586573	28.5982	2.3e-16	0.00720633	3720380	245904	218654
M. maura	M. silenus	M. leucogenys	0.00583511	2.35081	0.0187325	0.0011488	1896410	369320	365035
M. sinica	M. leucogenys	M. maura	0.0392443	16.1263	2.3e-16	0.00533061	2484770	431064	398509
M. maura	M. leucogenys	M. sylvanus	0.0921471	22.1981	2.3e-16	0.00996323	3559870	555252	461556
M. thibetana	M. leucogenys	M. maura	0.0203294	7.88502	3.14484e-15	0.00255432	2899430	390944	375366
M. maura	M. tonkeana	M. leucogenys	0.00681294	4.48337	7.34748e-06	0.000818942	3952990	228759	225663
M. leucogenys	M. mulatta	M. nemestrina	0.256805	81.3114	2.3e-16	0.0881607	1257020	826977	489022
M. leucogenys	M. mulatta	M. nigra	0.246524	74.9349	2.3e-16	0.0481434	909103	786282	475278
M. leucogenys	M. mulatta	M. silenus	0.256886	79.7343	2.3e-16	0.0526826	888625	824993	487764
M. sinica	M. leucogenys	M. mulatta	0.080645	37.0053	2.3e-16	0.0229691	2251480	588848	500960
M. mulatta	M. leucogenys	M. sylvanus	0.0939882	28.8392	2.3e-16	0.00949039	3941740	521143	431597
M. leucogenys	M. thibetana	M. mulatta	0.0236601	10.6295	2.3e-16	0.00650913	2615670	526939	502581
M. leucogenys	M. mulatta	M. tonkeana	0.220336	65.4806	2.3e-16	0.0585855	908106	799074	510523
M. nemestrina	M. nigra	M. leucogenys	0.298205	89.5028	2.3e-16	0.0774051	1919240	693404	374847
M. nemestrina	M. silenus	M. leucogenys	0.345853	113.769	2.3e-16	0.083716	2847680	665283	323358
M. sinica	M. leucogenys	M. nemestrina	0.0381755	16.5308	2.3e-16	0.00829625	2857390	432490	400683
M. nemestrina	M. leucogenys	M. sylvanus	0.301921	88.2033	2.3e-16	0.0409259	3538030	860251	461260
M. leucogenys	M. thibetana	M. nemestrina	0.00611737	2.68401	0.00727457	0.00123409	3248370	386796	382093
M. nemestrina	M. tonkeana	M. leucogenys	0.333587	106.268	2.3e-16	0.0895501	1945990	746754	373164
M. nigra	M. silenus	M. leucogenys	0.0443973	17.8607	2.3e-16	0.00839674	1901440	370547	339043
M. sinica	M. leucogenys	M. nigra	0.032849	13.2723	2.3e-16	0.00410562	2494010	416011	389549
M. nigra	M. leucogenys	M. sylvanus	0.0869796	20.9436	2.3e-16	0.0094858	3516750	556512	467449
M. leucogenys	M. thibetana	M. nigra	0.0339847	13.5015	2.3e-16	0.00395036	2896420	386853	361423
M. nigra	M. tonkeana	M. leucogenys	0.065599	35.1654	2.3e-16	0.00806861	3748340	248884	218241
M. sinica	M. leucogenys	M. silenus	0.035423	14.7969	2.3e-16	0.00458731	2465570	428339	399031
M. silenus	M. leucogenys	M. sylvanus	0.0957162	24.2582	2.3e-16	0.0104806	3533170	561227	463175
M. leucogenys	M. thibetana	M. silenus	0.0183926	7.87355	3.44711e-15	0.00221297	2868330	390552	376445
M. tonkeana	M. silenus	M. leucogenys	0.00200047	0.82841	0.407438	0.000393686	1910170	368800	367328
M. sinica	M. leucogenys	M. sylvanus	0.0102548	3.85037	0.000117939	0.000723854	5367990	331398	324670
M. thibetana	M. leucogenys	M. sinica	0.0910459	41.6877	2.3e-16	0.0382441	1321210	867163	722436
M. sinica	M. leucogenys	M. tonkeana	0.0399281	17.0209	2.3e-16	0.00680983	2494540	436523	403002
M. thibetana	M. leucogenys	M. sylvanus	0.00320577	1.25875	0.208121	0.000209131	5795660	304902	302953
M. tonkeana	M. leucogenys	M. sylvanus	0.0896194	21.9516	2.3e-16	0.00973503	3581470	558510	466637
M. thibetana	M. leucogenys	M. tonkeana	0.020706	8.42279	2.3e-16	0.0032696	2908780	395801	379743
M. nemestrina	M. maura	M. mulatta	0.275389	85.1411	2.3e-16	0.0747291	1628810	721746	410059
M. nigra	M. maura	M. mulatta	0.0211543	10.0117	2.3e-16	0.00255985	3418190	237415	227578
M. maura	M. silenus	M. mulatta	0.0618776	24.0616	2.3e-16	0.0126107	1603270	412154	364120
M. sinica	M. mulatta	M. maura	0.245651	71.5563	2.3e-16	0.052615	836272	813642	492730
M. maura	M. mulatta	M. sylvanus	0.0058132	1.62009	0.105213	0.000524125	3805160	426161	421235
M. thibetana	M. mulatta	M. maura	0.24645	74.7896	2.3e-16	0.0505801	912631	778882	470879
M. maura	M. tonkeana	M. mulatta	0.008856	5.44496	5.1817e-08	0.00102368	3656300	225139	221186
M. nigra	M. maura	M. nemestrina	0.00344367	1.68913	0.0911947	0.00104599	2616630	340947	338607
M. nemestrina	M. silenus	M. maura	0.235278	88.1184	2.3e-16	0.068518	1520230	870144	538679
M. nemestrina	M. maura	M. sinica	0.329944	102.722	2.3e-16	0.0581096	1934590	712571	359010
M. nemestrina	M. maura	M. sylvanus	0.34093	108.349	2.3e-16	0.0308614	4887240	589053	289521
M. nemestrina	M. maura	M. thibetana	0.307215	90.0491	2.3e-16	0.0503238	1905510	685265	363170
M. maura	M. tonkeana	M. nemestrina	0.0149873	9.30781	2.3e-16	0.00429129	2851210	327146	317484
M. maura	M. nigra	M. silenus	0.0120805	5.23804	1.62293e-07	0.00168281	2249630	340377	332251
M. nigra	M. maura	M. sinica	0.046709	21.3189	2.3e-16	0.00369504	3719910	236767	215635
M. maura	M. nigra	M. sylvanus	0.0117209	5.34519	9.03231e-08	0.000498594	6709310	201681	197008
M. maura	M. nigra	M. thibetana	0.0241013	10.5149	2.3e-16	0.00175913	3689210	226157	215512
M. maura	M. tonkeana	M. nigra	0.0136431	5.70068	1.19329e-08	0.0052906	776524	577036	561503
M. maura	M. silenus	M. sinica	0.00936356	3.584	0.00033837	0.00118246	1906890	361036	354338
M. silenus	M. maura	M. sylvanus	0.00789087	2.9813	0.00287024	0.000499439	4863650	297576	292916
M. maura	M. silenus	M. thibetana	0.0429948	16.2384	2.3e-16	0.00506679	1876070	369668	339190
M. maura	M. tonkeana	M. silenus	0.0158058	8.49481	2.3e-16	0.00205372	2456690	320379	310409
M. maura	M. sinica	M. sylvanus	0.0841585	20.1467	2.3e-16	0.00921366	3506490	554110	468084
M. sinica	M. thibetana	M. maura	0.0203369	7.15801	8.18571e-13	0.0028395	2342240	432465	415225
M. maura	M. tonkeana	M. sinica	0.00650893	3.57168	0.000354692	0.000495992	3947790	219871	217027
M. maura	M. thibetana	M. sylvanus	0.0911565	22.4297	2.3e-16	0.00976432	3512320	547149	455730
M. maura	M. tonkeana	M. sylvanus	0.00853735	4.29376	1.75672e-05	0.00034514	6970450	191848	188600
M. maura	M. tonkeana	M. thibetana	0.00943633	4.96089	7.01693e-07	0.000654459	3929250	212871	208891
M. nemestrina	M. nigra	M. mulatta	0.261642	79.4407	2.3e-16	0.0699052	1615170	698963	409059
M. nemestrina	M. silenus	M. mulatta	0.331074	111.775	2.3e-16	0.0826298	2529500	683779	343631
M. sinica	M. mulatta	M. nemestrina	0.276245	85.9107	2.3e-16	0.0960399	1182030	848732	481313
M. nemestrina	M. mulatta	M. sylvanus	0.272297	92.2828	2.3e-16	0.0315672	3819600	718333	410858
M. thibetana	M. mulatta	M. nemestrina	0.262332	81.7487	2.3e-16	0.0879632	1238280	803881	469763
M. nemestrina	M. tonkeana	M. mulatta	0.278834	87.287	2.3e-16	0.0759722	1646610	731266	412379
M. nigra	M. silenus	M. mulatta	0.0762307	28.844	2.3e-16	0.0151879	1602770	408742	350839
M. sinica	M. mulatta	M. nigra	0.261979	76.8481	2.3e-16	0.0520577	841950	807265	472098
M. nigra	M. mulatta	M. sylvanus	0.00233094	0.641648	0.521102	0.000209918	3777910	423552	421582
M. thibetana	M. mulatta	M. nigra	0.231958	65.8207	2.3e-16	0.0446207	905486	758783	473050
M. nigra	M. tonkeana	M. mulatta	0.0283184	14.274	2.3e-16	0.00343357	3444800	240535	227287
M. sinica	M. mulatta	M. silenus	0.273014	81.9787	2.3e-16	0.0570187	825319	848456	484531
M. silenus	M. mulatta	M. sylvanus	0.0140721	4.23752	2.26003e-05	0.00127519	3821040	429696	417771
M. thibetana	M. mulatta	M. silenus	0.252205	76.5336	2.3e-16	0.050886	891110	802534	479259
M. tonkeana	M. silenus	M. mulatta	0.0580748	23.2445	2.3e-16	0.0118422	1616460	412010	366782
M. mulatta	M. sinica	M. sylvanus	0.0849277	24.3755	2.3e-16	0.00875675	3834940	523967	441935
M. sinica	M. thibetana	M. mulatta	0.0976057	36.6213	2.3e-16	0.0292748	2101780	625375	514150
M. sinica	M. mulatta	M. tonkeana	0.244432	71.6146	2.3e-16	0.0656229	840137	820759	498331
M. mulatta	M. thibetana	M. sylvanus	0.0916637	27.184	2.3e-16	0.00906955	3927070	507156	421987
M. tonkeana	M. mulatta	M. sylvanus	0.00259678	0.736098	0.461671	0.000235525	3825890	428736	426516
M. thibetana	M. mulatta	M. tonkeana	0.245164	75.0116	2.3e-16	0.0630839	916036	785234	476020
M. nemestrina	M. silenus	M. nigra	0.24111	88.4657	2.3e-16	0.0650084	1511070	863949	528271
M. nemestrina	M. nigra	M. sinica	0.304683	92.0225	2.3e-16	0.0524784	1927230	680340	362580
M. nemestrina	M. nigra	M. sylvanus	0.343574	112.374	2.3e-16	0.0307961	4861290	583592	285124
M. nemestrina	M. nigra	M. thibetana	0.315172	95.209	2.3e-16	0.0511326	1886680	681145	354681
M. nigra	M. tonkeana	M. nemestrina	0.0169236	9.43935	2.3e-16	0.0051393	2640070	347476	335911
M. nemestrina	M. silenus	M. sinica	0.350166	116.488	2.3e-16	0.05624	2852280	652450	314024
M. nemestrina	M. silenus	M. sylvanus	0.351188	116.893	2.3e-16	0.0293776	5791590	545082	261737
M. nemestrina	M. silenus	M. thibetana	0.352401	116.831	2.3e-16	0.0531315	2816270	646634	309642
M. nemestrina	M. silenus	M. tonkeana	0.235445	87.8539	2.3e-16	0.0920318	1519370	879339	544179
M. nemestrina	M. sinica	M. sylvanus	0.293229	84.5806	2.3e-16	0.0399814	3483410	852774	466055
M. sinica	M. thibetana	M. nemestrina	0.04257	15.7695	2.3e-16	0.00952849	2684330	444630	408320
M. nemestrina	M. tonkeana	M. sinica	0.333369	105.898	2.3e-16	0.0589392	1952530	720797	360370
M. nemestrina	M. thibetana	M. sylvanus	0.30029	89.1553	2.3e-16	0.0397385	3503510	833974	448776
M. nemestrina	M. tonkeana	M. sylvanus	0.344211	112.598	2.3e-16	0.0313286	4919720	596116	290822
M. nemestrina	M. tonkeana	M. thibetana	0.311	93.283	2.3e-16	0.0511167	1922680	692638	364018
M. nigra	M. silenus	M. sinica	0.0402392	15.3108	2.3e-16	0.00493006	1910700	361718	333734
M. silenus	M. nigra	M. sylvanus	0.015858	5.94853	2.70557e-09	0.000988364	4853380	295156	285941
M. nigra	M. silenus	M. thibetana	0.0294457	11.0692	2.3e-16	0.00341678	1868000	358275	337779
M. nigra	M. tonkeana	M. silenus	0.00134972	0.655386	0.512219	0.000188197	2266160	337542	336632
M. nigra	M. sinica	M. sylvanus	0.0799619	19.0873	2.3e-16	0.00881724	3471660	555170	472959
M. sinica	M. thibetana	M. nigra	0.0609747	21.6152	2.3e-16	0.00790042	2338990	441180	390470
M. nigra	M. tonkeana	M. sinica	0.0525558	25.1538	2.3e-16	0.0041589	3747370	239003	215136
M. nigra	M. thibetana	M. sylvanus	0.0892089	21.6819	2.3e-16	0.00940443	3505050	537182	449189
M. tonkeana	M. nigra	M. sylvanus	0.00548082	2.6087	0.00908857	0.000234273	6748020	201975	199773
M. tonkeana	M. nigra	M. thibetana	0.0178249	8.17588	2.9371e-16	0.00130311	3716280	225754	217847
M. silenus	M. sinica	M. sylvanus	0.0888897	22.1534	2.3e-16	0.00983595	3485730	559794	468398
M. sinica	M. thibetana	M. silenus	0.0500217	18.2805	2.3e-16	0.00672157	2318450	448643	405897
M. tonkeana	M. silenus	M. sinica	0.0067459	2.7178	0.00657167	0.000850635	1920510	360545	355714
M. silenus	M. thibetana	M. sylvanus	0.0974599	24.6355	2.3e-16	0.0104137	3514270	546568	449492
M. silenus	M. tonkeana	M. sylvanus	0.0115314	4.72823	2.26482e-06	0.000730877	4888240	299890	293052
M. tonkeana	M. silenus	M. thibetana	0.0394969	15.9592	2.3e-16	0.00465187	1889420	369101	341052
M. sinica	M. thibetana	M. sylvanus	0.00748265	2.59594	0.00943331	0.000544507	5198430	339385	334344
M. tonkeana	M. sinica	M. sylvanus	0.0818046	19.6199	2.3e-16	0.00899966	3524800	557373	473078
M. sinica	M. thibetana	M. tonkeana	0.0210002	7.44573	9.64133e-14	0.00367572	2349370	436929	418955
M. tonkeana	M. thibetana	M. sylvanus	0.0884214	21.7327	2.3e-16	0.00951033	3530190	549792	460464

## Sheet: 9
Table S9. D statistic results for all comparisons as (((M1, M2), M3), Out) based on the secend common topology.
P1	P2	P3	Dstatistic	Z-score	p-value	f4-ratio	BBAA	ABBA	BABA
M. assamensis	M. arctoides	M. cyclopis	0.130334	46.1101	2.3e-16	0.031207	1922100	702088	540179
M. assamensis	M. arctoides	M. fascicularis	0.12164	48.4658	2.3e-16	0.033648	1940670	655772	513537
M. assamensis	M. arctoides	M. fuscata	0.144596	52.7984	2.3e-16	0.0309666	1929720	694585	519092
M. assamensis	M. arctoides	M. leonina	0.0792453	31.1114	2.3e-16	0.0114754	2190330	445502	380078
M. leucogenys	M. assamensis	M. arctoides	0.120667	67.9715	2.3e-16	0.0613025	1569740	874704	686337
M. assamensis	M. arctoides	M. maura	0.0649587	25.176	2.3e-16	0.00911699	2280000	455852	400241
M. assamensis	M. arctoides	M. mulatta	0.126561	45.6846	2.3e-16	0.0424959	1981630	701318	543741
M. assamensis	M. arctoides	M. nemestrina	0.0722351	29.5908	2.3e-16	0.0164795	2636400	465962	403179
M. assamensis	M. arctoides	M. nigra	0.0810137	31.5255	2.3e-16	0.0106088	2272820	455147	386927
M. assamensis	M. arctoides	M. silenus	0.0731359	29.0804	2.3e-16	0.00998729	2245360	466533	402943
M. sinica	M. assamensis	M. arctoides	0.232294	99.7843	2.3e-16	0.123919	1122500	1071470	667512
M. arctoides	M. assamensis	M. sylvanus	0.00276021	1.0868	0.277124	0.000199323	5216130	338076	336215
M. thibetana	M. assamensis	M. arctoides	0.0222489	9.82183	2.3e-16	0.010588	1993730	703436	672815
M. assamensis	M. arctoides	M. tonkeana	0.0656678	25.7211	2.3e-16	0.0115871	2287900	461486	404611
M. fascicularis	M. cyclopis	M. arctoides	0.0581579	26.8246	2.3e-16	0.0162372	1799420	610379	543284
M. fuscata	M. cyclopis	M. arctoides	0.0182706	7.70804	1.27766e-14	0.00401659	2637700	458266	441821
M. arctoides	M. cyclopis	M. leonina	0.257874	72.4564	2.3e-16	0.0510672	972094	700715	413411
M. leucogenys	M. arctoides	M. cyclopis	0.162358	58.4464	2.3e-16	0.0401792	1789170	754195	543504
M. arctoides	M. cyclopis	M. maura	0.2592	73.8689	2.3e-16	0.0488951	1026670	716641	421608
M. mulatta	M. cyclopis	M. arctoides	0.0623981	32.5232	2.3e-16	0.0140466	2797240	496994	438614
M. arctoides	M. cyclopis	M. nemestrina	0.261833	76.7152	2.3e-16	0.0818149	1377140	736577	430894
M. arctoides	M. cyclopis	M. nigra	0.246732	67.4755	2.3e-16	0.0435383	1022500	698617	422100
M. arctoides	M. cyclopis	M. silenus	0.2562	73.417	2.3e-16	0.0475171	1000410	733023	434025
M. sinica	M. arctoides	M. cyclopis	0.218999	76.3069	2.3e-16	0.0555494	1627670	817488	523757
M. cyclopis	M. arctoides	M. sylvanus	0.0488239	13.8237	2.3e-16	0.00441409	4106220	443906	402577
M. thibetana	M. arctoides	M. cyclopis	0.149586	50.5231	2.3e-16	0.0354267	1889000	705955	522235
M. arctoides	M. cyclopis	M. tonkeana	0.257905	73.8556	2.3e-16	0.0612907	1029900	723709	426949
M. fascicularis	M. fuscata	M. arctoides	0.0416131	18.5267	2.3e-16	0.0116589	1728320	601022	553000
M. arctoides	M. fascicularis	M. leonina	0.25532	77.4165	2.3e-16	0.0524214	923902	722149	428392
M. leucogenys	M. arctoides	M. fascicularis	0.156148	63.3612	2.3e-16	0.0446258	1808160	707025	516045
M. arctoides	M. fascicularis	M. maura	0.202362	56.7269	2.3e-16	0.0386087	987265	687739	456241
M. fascicularis	M. mulatta	M. arctoides	0.0130467	6.75441	1.43417e-11	0.00378771	1826250	608698	593020
M. arctoides	M. fascicularis	M. nemestrina	0.237808	72.4805	2.3e-16	0.0757846	1295580	733626	451738
M. arctoides	M. fascicularis	M. nigra	0.21356	60.482	2.3e-16	0.0383477	975816	688693	446303
M. arctoides	M. fascicularis	M. silenus	0.235187	69.968	2.3e-16	0.0450597	955463	740709	458638
M. sinica	M. arctoides	M. fascicularis	0.206045	77.3451	2.3e-16	0.0606055	1642500	766353	504500
M. fascicularis	M. arctoides	M. sylvanus	0.0911845	27.8715	2.3e-16	0.00827543	4007010	463582	386104
M. thibetana	M. arctoides	M. fascicularis	0.120098	43.0906	2.3e-16	0.0331434	1897780	650855	511284
M. arctoides	M. fascicularis	M. tonkeana	0.199536	55.9187	2.3e-16	0.0479346	989896	692707	462252
M. arctoides	M. fuscata	M. leonina	0.255363	71.0816	2.3e-16	0.050415	953777	695868	412764
M. leucogenys	M. arctoides	M. fuscata	0.183968	69.3431	2.3e-16	0.0406681	1799120	749779	516773
M. arctoides	M. fuscata	M. maura	0.239278	65.5174	2.3e-16	0.044657	1012040	695397	426865
M. mulatta	M. fuscata	M. arctoides	0.0392698	19.0459	2.3e-16	0.00928571	2570390	508518	470089
M. arctoides	M. fuscata	M. nemestrina	0.250292	70.8913	2.3e-16	0.0773979	1346510	720184	431841
M. arctoides	M. fuscata	M. nigra	0.24858	68.3857	2.3e-16	0.0437048	999799	695438	418529
M. arctoides	M. fuscata	M. silenus	0.246366	68.645	2.3e-16	0.0454624	983971	721800	436447
M. sinica	M. arctoides	M. fuscata	0.233278	81.1	2.3e-16	0.0530418	1634070	807926	502283
M. fuscata	M. arctoides	M. sylvanus	0.0585086	16.8093	2.3e-16	0.00524988	4070840	444034	394946
M. thibetana	M. arctoides	M. fuscata	0.148494	49.9359	2.3e-16	0.031688	1891150	692362	513324
M. arctoides	M. fuscata	M. tonkeana	0.238024	65.0919	2.3e-16	0.055914	1015110	701231	431592
M. leucogenys	M. arctoides	M. leonina	0.104761	40.6076	2.3e-16	0.0158581	2043690	479182	388303
M. maura	M. leonina	M. arctoides	0.0425496	16.4742	2.3e-16	0.0066154	1748480	367577	337574
M. arctoides	M. mulatta	M. leonina	0.209211	61.8334	2.3e-16	0.0433648	973959	706122	461783
M. nemestrina	M. leonina	M. arctoides	0.341974	114.344	2.3e-16	0.0654959	2678170	621799	304894
M. nigra	M. leonina	M. arctoides	0.0390574	14.9792	2.3e-16	0.00589	1752980	354623	327963
M. leonina	M. silenus	M. arctoides	0.0045571	2.01813	0.0435775	0.00042567	4423740	210702	208791
M. sinica	M. arctoides	M. leonina	0.131431	44.857	2.3e-16	0.0208152	1855880	512371	393333
M. leonina	M. arctoides	M. sylvanus	0.110842	28.3258	2.3e-16	0.0111991	3457210	513365	410916
M. thibetana	M. arctoides	M. leonina	0.075354	26.1355	2.3e-16	0.0108573	2149140	440008	378342
M. tonkeana	M. leonina	M. arctoides	0.0373279	14.6687	2.3e-16	0.00581541	1758910	367194	340767
M. leucogenys	M. arctoides	M. maura	0.0626267	23.3916	2.3e-16	0.00930034	2121440	482002	425188
M. leucogenys	M. arctoides	M. mulatta	0.156723	57.7961	2.3e-16	0.0542359	1848210	752613	548671
M. leucogenys	M. arctoides	M. nemestrina	0.0827172	33.0512	2.3e-16	0.0198284	2486940	496661	420774
M. leucogenys	M. arctoides	M. nigra	0.102746	39.4574	2.3e-16	0.0140972	2120940	488553	397513
M. leucogenys	M. arctoides	M. silenus	0.0978559	38.2344	2.3e-16	0.0139685	2095330	501314	411946
M. sinica	M. leucogenys	M. arctoides	0.139068	68.0916	2.3e-16	0.0668566	1261480	894266	675905
M. leucogenys	M. arctoides	M. sylvanus	0.000452784	0.175538	0.860657	3.42304e-05	5054590	353330	353011
M. leucogenys	M. thibetana	M. arctoides	0.100568	46.1194	2.3e-16	0.0511493	1520590	854092	698002
M. leucogenys	M. arctoides	M. tonkeana	0.0636977	24.0544	2.3e-16	0.011901	2129520	488598	430080
M. arctoides	M. mulatta	M. maura	0.195218	57.4626	2.3e-16	0.0386731	1029870	715491	481765
M. nemestrina	M. maura	M. arctoides	0.308544	92.8252	2.3e-16	0.0667177	1853280	711972	376217
M. maura	M. nigra	M. arctoides	0.00877412	4.12802	3.65901e-05	0.000854379	3637320	229338	225349
M. maura	M. silenus	M. arctoides	0.0473147	18.0963	2.3e-16	0.00747541	1820300	383989	349294
M. sinica	M. arctoides	M. maura	0.0948246	31.771	2.3e-16	0.0146306	1924220	514704	425546
M. maura	M. arctoides	M. sylvanus	0.0962021	23.8116	2.3e-16	0.00993742	3583990	531710	438385
M. thibetana	M. arctoides	M. maura	0.0863481	31.0272	2.3e-16	0.0119453	2240510	457580	384839
M. maura	M. tonkeana	M. arctoides	0.0113638	6.53138	6.51677e-11	0.00105186	3877600	219966	215023
M. arctoides	M. mulatta	M. nemestrina	0.214401	65.799	2.3e-16	0.0699731	1369840	741783	479861
M. arctoides	M. mulatta	M. nigra	0.186761	52.9903	2.3e-16	0.0345847	1025220	698856	478897
M. arctoides	M. mulatta	M. silenus	0.201455	59.9572	2.3e-16	0.0392124	1003490	736852	489747
M. sinica	M. arctoides	M. mulatta	0.215646	76.1848	2.3e-16	0.0759285	1685130	816337	526714
M. mulatta	M. arctoides	M. sylvanus	0.0995556	31.1389	2.3e-16	0.00943981	4105920	491136	402200
M. thibetana	M. arctoides	M. mulatta	0.145396	50.7726	2.3e-16	0.0481939	1944390	704594	525712
M. arctoides	M. mulatta	M. tonkeana	0.192208	56.9412	2.3e-16	0.0479803	1034070	721575	488910
M. nemestrina	M. nigra	M. arctoides	0.308181	93.4452	2.3e-16	0.0658451	1836320	700312	370353
M. nemestrina	M. silenus	M. arctoides	0.355204	117.757	2.3e-16	0.0707349	2763830	671572	319529
M. sinica	M. arctoides	M. nemestrina	0.111961	39.1914	2.3e-16	0.0279017	2281100	529766	423084
M. nemestrina	M. arctoides	M. sylvanus	0.312966	91.9461	2.3e-16	0.0407092	3577520	831002	434838
M. thibetana	M. arctoides	M. nemestrina	0.0829446	30.8004	2.3e-16	0.0186747	2580390	463484	392486
M. nemestrina	M. tonkeana	M. arctoides	0.313928	96.1627	2.3e-16	0.0682236	1870920	722523	377268
M. nigra	M. silenus	M. arctoides	0.0435442	16.4679	2.3e-16	0.00676582	1815410	375418	344088
M. sinica	M. arctoides	M. nigra	0.124838	42.2918	2.3e-16	0.0178995	1923200	519084	403865
M. nigra	M. arctoides	M. sylvanus	0.0926879	22.6913	2.3e-16	0.00948274	3568790	524365	435406
M. thibetana	M. arctoides	M. nigra	0.0769225	26.6318	2.3e-16	0.0100107	2228170	448892	384765
M. tonkeana	M. nigra	M. arctoides	0.000278605	0.145111	0.884623	2.72468e-05	3664150	229026	228898
M. sinica	M. arctoides	M. silenus	0.122625	41.6386	2.3e-16	0.0183193	1902440	534956	418089
M. silenus	M. arctoides	M. sylvanus	0.101209	26.0305	2.3e-16	0.0104585	3587030	531750	434007
M. thibetana	M. arctoides	M. silenus	0.0861542	30.9755	2.3e-16	0.0116545	2206610	466767	392718
M. tonkeana	M. silenus	M. arctoides	0.0417989	16.5491	2.3e-16	0.00660972	1833370	383174	352426
M. sinica	M. arctoides	M. sylvanus	0.0085969	2.91535	0.00355291	0.00068144	4816770	371056	364730
M. sinica	M. thibetana	M. arctoides	0.216723	89.0044	2.3e-16	0.114597	1107910	1042740	671276
M. sinica	M. arctoides	M. tonkeana	0.0964082	32.4071	2.3e-16	0.018664	1930700	520969	429350
M. thibetana	M. arctoides	M. sylvanus	0.00225148	0.77033	0.441104	0.000160525	5154010	332589	331095
M. tonkeana	M. arctoides	M. sylvanus	0.0940039	23.4232	2.3e-16	0.00975	3605340	534666	442782
M. thibetana	M. arctoides	M. tonkeana	0.0877798	31.562	2.3e-16	0.0152453	2247790	463091	388352
M. fascicularis	M. cyclopis	M. assamensis	0.0455953	21.0491	2.3e-16	0.0139235	1916330	566719	517293
M. fuscata	M. cyclopis	M. assamensis	0.0366132	15.8036	2.3e-16	0.00873767	2779600	438168	407216
M. assamensis	M. cyclopis	M. leonina	0.300757	87.9046	2.3e-16	0.0621204	880029	764751	411104
M. leucogenys	M. assamensis	M. cyclopis	0.0473606	24.3303	2.3e-16	0.00926397	2617830	537651	489027
M. assamensis	M. cyclopis	M. maura	0.29186	86.2008	2.3e-16	0.0576794	925796	777745	426325
M. mulatta	M. cyclopis	M. assamensis	0.0607614	32.2174	2.3e-16	0.0150222	2933790	469945	416107
M. assamensis	M. cyclopis	M. nemestrina	0.299967	90.5142	2.3e-16	0.0972803	1278610	801288	431494
M. assamensis	M. cyclopis	M. nigra	0.29192	84.2176	2.3e-16	0.0537385	926518	763427	418421
M. assamensis	M. cyclopis	M. silenus	0.295121	87.1576	2.3e-16	0.0571815	905073	797761	434187
M. sinica	M. assamensis	M. cyclopis	0.115818	45.1879	2.3e-16	0.0250884	2065860	639501	506746
M. cyclopis	M. assamensis	M. sylvanus	0.0485503	13.6265	2.3e-16	0.00461842	3968460	467120	423863
M. thibetana	M. assamensis	M. cyclopis	0.0247305	9.93136	2.3e-16	0.00425581	3122100	457496	435414
M. assamensis	M. cyclopis	M. tonkeana	0.291323	86.4888	2.3e-16	0.0722792	929099	785234	430936
M. fascicularis	M. fuscata	M. assamensis	0.0150005	6.64651	3.00115e-11	0.0045799	1849460	548112	531911
M. assamensis	M. fascicularis	M. leonina	0.296928	93.4162	2.3e-16	0.0633458	849285	784394	425225
M. leucogenys	M. assamensis	M. fascicularis	0.0502949	28.6546	2.3e-16	0.0113719	2631170	508532	459829
M. assamensis	M. fascicularis	M. maura	0.236659	67.9629	2.3e-16	0.0472633	905024	747425	461356
M. fascicularis	M. mulatta	M. assamensis	0.00225946	1.14358	0.252798	0.000720858	1942860	568664	566100
M. assamensis	M. fascicularis	M. nemestrina	0.275806	86.6163	2.3e-16	0.0910441	1214990	796571	452163
M. assamensis	M. fascicularis	M. nigra	0.259053	77.0869	2.3e-16	0.0484022	897347	751434	442216
M. assamensis	M. fascicularis	M. silenus	0.273904	83.4508	2.3e-16	0.0546629	878296	804007	458265
M. sinica	M. assamensis	M. fascicularis	0.110634	45.8119	2.3e-16	0.0279086	2076400	605620	484964
M. fascicularis	M. assamensis	M. sylvanus	0.0893532	26.7273	2.3e-16	0.00854193	3888830	487709	407701
M. assamensis	M. thibetana	M. fascicularis	0.00255083	1.0903	0.27558	0.000511238	3125140	423502	421347
M. assamensis	M. fascicularis	M. tonkeana	0.234666	67.3922	2.3e-16	0.0587959	907463	752640	466539
M. assamensis	M. fuscata	M. leonina	0.295912	85.8748	2.3e-16	0.061401	853123	763914	415046
M. leucogenys	M. assamensis	M. fuscata	0.0571533	30.849	2.3e-16	0.00993719	2633200	526852	469885
M. assamensis	M. fuscata	M. maura	0.270553	76.1147	2.3e-16	0.0533733	902225	760733	436750
M. mulatta	M. fuscata	M. assamensis	0.0207119	9.90467	2.3e-16	0.00536718	2710660	471749	452604
M. assamensis	M. fuscata	M. nemestrina	0.28668	83.5713	2.3e-16	0.0927912	1237800	788941	437380
M. assamensis	M. fuscata	M. nigra	0.290894	84.2679	2.3e-16	0.0537771	894181	764138	419752
M. assamensis	M. fuscata	M. silenus	0.283587	81.3981	2.3e-16	0.0551086	879960	790947	441454
M. sinica	M. assamensis	M. fuscata	0.118218	46.4161	2.3e-16	0.0228535	2077890	623149	491390
M. fuscata	M. assamensis	M. sylvanus	0.0573593	16.2673	2.3e-16	0.00547105	3923130	471636	420466
M. thibetana	M. assamensis	M. fuscata	0.00502203	2.00508	0.044954	0.000776279	3130260	439086	434698
M. assamensis	M. fuscata	M. tonkeana	0.270079	75.8403	2.3e-16	0.0668195	904833	766846	440711
M. leucogenys	M. assamensis	M. leonina	0.0349755	19.4604	2.3e-16	0.00440993	2860320	374137	348850
M. maura	M. leonina	M. assamensis	0.024885	10.0203	2.3e-16	0.00447999	1805000	358283	340885
M. assamensis	M. mulatta	M. leonina	0.253112	77.8582	2.3e-16	0.05452	885466	769500	458642
M. nemestrina	M. leonina	M. assamensis	0.337859	113.297	2.3e-16	0.0740753	2738240	614588	304175
M. nigra	M. leonina	M. assamensis	0.0383787	15.4919	2.3e-16	0.00664568	1813110	349382	323556
M. leonina	M. silenus	M. assamensis	0.0125031	5.66069	1.50767e-08	0.0013563	4487430	211531	206307
M. sinica	M. assamensis	M. leonina	0.0662728	26.0314	2.3e-16	0.00943233	2284540	434133	380167
M. leonina	M. assamensis	M. sylvanus	0.109117	27.4879	2.3e-16	0.0115071	3412470	535250	429932
M. assamensis	M. thibetana	M. leonina	0.00524581	2.20596	0.027387	0.000584113	3370720	318200	314879
M. tonkeana	M. leonina	M. assamensis	0.0207111	8.47159	2.3e-16	0.0037334	1815680	358017	343488
M. leucogenys	M. assamensis	M. maura	0.00130932	0.713604	0.475472	0.00016375	2960190	382867	381866
M. leucogenys	M. assamensis	M. mulatta	0.0448741	24.3748	2.3e-16	0.0122944	2677030	538907	492618
M. leucogenys	M. assamensis	M. nemestrina	0.0167414	9.69285	2.3e-16	0.00335788	3330100	390843	377972
M. leucogenys	M. assamensis	M. nigra	0.0302403	16.4989	2.3e-16	0.00347473	2963310	382435	359984
M. leucogenys	M. assamensis	M. silenus	0.0335633	18.9335	2.3e-16	0.00400129	2928740	394425	368808
M. assamensis	M. leucogenys	M. sinica	0.082152	51.0854	2.3e-16	0.0342391	1366340	855052	725228
M. leucogenys	M. assamensis	M. sylvanus	0.00340107	1.8481	0.0645884	0.000219881	5880740	303269	301213
M. thibetana	M. assamensis	M. leucogenys	0.0325551	16.3331	2.3e-16	0.0451486	1484660	884466	828694
M. leucogenys	M. assamensis	M. tonkeana	0.00174445	0.955829	0.339158	0.000274612	2971180	388186	386834
M. assamensis	M. mulatta	M. maura	0.229553	69.824	2.3e-16	0.0474687	932964	775860	486160
M. nemestrina	M. maura	M. assamensis	0.316385	96.5586	2.3e-16	0.0784761	1911110	713283	370416
M. nigra	M. maura	M. assamensis	0.0189493	9.50799	2.3e-16	0.0021526	3700060	232037	223407
M. maura	M. silenus	M. assamensis	0.0346238	14.1495	2.3e-16	0.00634009	1877190	376485	351286
M. sinica	M. assamensis	M. maura	0.0396382	15.3975	2.3e-16	0.00553878	2361800	442923	409148
M. maura	M. assamensis	M. sylvanus	0.0948065	23.2162	2.3e-16	0.0101696	3548090	551658	456114
M. thibetana	M. assamensis	M. maura	0.0257893	10.239	2.3e-16	0.00280109	3494950	339416	322350
M. maura	M. tonkeana	M. assamensis	0.00991358	6.29356	3.10275e-10	0.00108039	3937870	221707	217355
M. assamensis	M. mulatta	M. nemestrina	0.253383	79.8792	2.3e-16	0.0855403	1275410	806011	480126
M. assamensis	M. mulatta	M. nigra	0.233199	69.5475	2.3e-16	0.0448831	932895	763044	474460
M. assamensis	M. mulatta	M. silenus	0.241645	73.9253	2.3e-16	0.0489597	911743	800986	489216
M. sinica	M. assamensis	M. mulatta	0.115624	46.3517	2.3e-16	0.0348379	2123100	641644	508644
M. mulatta	M. assamensis	M. sylvanus	0.097087	30.0018	2.3e-16	0.00965615	3972170	514250	423233
M. thibetana	M. assamensis	M. mulatta	0.0239168	10.2501	2.3e-16	0.00576877	3177220	458577	437154
M. assamensis	M. mulatta	M. tonkeana	0.227213	69.2403	2.3e-16	0.0590025	937116	782429	492702
M. nemestrina	M. nigra	M. assamensis	0.3045	92.3092	2.3e-16	0.0742704	1897160	691435	368642
M. nemestrina	M. silenus	M. assamensis	0.354825	118.323	2.3e-16	0.0809312	2824470	666579	317428
M. sinica	M. assamensis	M. nemestrina	0.0516488	21.1816	2.3e-16	0.0115969	2721880	451889	407502
M. nemestrina	M. assamensis	M. sylvanus	0.305197	90.561	2.3e-16	0.0408954	3535460	851372	453216
M. thibetana	M. assamensis	M. nemestrina	0.0122747	5.46619	4.59807e-08	0.00214936	3838440	337142	328966
M. nemestrina	M. tonkeana	M. assamensis	0.320953	99.6732	2.3e-16	0.0799101	1929030	722743	371532
M. nigra	M. silenus	M. assamensis	0.0480239	19.5915	2.3e-16	0.0085728	1875790	371962	337873
M. sinica	M. assamensis	M. nigra	0.0574813	22.4008	2.3e-16	0.00742929	2365030	440032	392194
M. nigra	M. assamensis	M. sylvanus	0.0910562	22.1273	2.3e-16	0.00974147	3523040	547617	456212
M. assamensis	M. thibetana	M. nigra	0.00536479	2.14319	0.0320978	0.000544376	3486350	327038	323547
M. nigra	M. tonkeana	M. assamensis	0.0268879	14.5742	2.3e-16	0.00306022	3727380	235204	222887
M. sinica	M. assamensis	M. silenus	0.0626797	24.9725	2.3e-16	0.0084219	2339040	455684	401929
M. silenus	M. assamensis	M. sylvanus	0.100207	25.5738	2.3e-16	0.0107665	3543520	552669	451995
M. thibetana	M. assamensis	M. silenus	0.0157809	6.76549	1.32855e-11	0.00165777	3453500	339167	328628
M. tonkeana	M. silenus	M. assamensis	0.0304613	12.8	2.3e-16	0.00557777	1890440	375882	353659
M. sinica	M. assamensis	M. sylvanus	0.0124115	4.62924	3.67017e-06	0.000901303	5239020	341392	333022
M. thibetana	M. assamensis	M. sinica	0.0119537	5.18715	2.13536e-07	0.00416898	1899650	666926	651170
M. sinica	M. assamensis	M. tonkeana	0.0409798	16.2655	2.3e-16	0.00718384	2369730	448257	412965
M. thibetana	M. assamensis	M. sylvanus	0.00630587	2.45855	0.01395	0.000359925	6398950	267482	264130
M. tonkeana	M. assamensis	M. sylvanus	0.0923183	22.8635	2.3e-16	0.00994504	3568560	554649	460895
M. thibetana	M. assamensis	M. tonkeana	0.0265912	11.0727	2.3e-16	0.00362788	3505950	343536	325739
M. fuscata	M. cyclopis	M. fascicularis	0.0597013	27.7664	2.3e-16	0.0269752	1664220	691696	613758
M. cyclopis	M. fascicularis	M. leonina	0.0116199	4.56159	5.07683e-06	0.00176439	1826440	408316	398936
M. fascicularis	M. cyclopis	M. leucogenys	0.0464435	21.3043	2.3e-16	0.0147911	1957170	558326	508766
M. fascicularis	M. cyclopis	M. maura	0.0708772	29.3622	2.3e-16	0.0098684	1924960	429678	372801
M. mulatta	M. cyclopis	M. fascicularis	0.0180818	10.7864	2.3e-16	0.00854104	1777930	684943	660612
M. fascicularis	M. cyclopis	M. nemestrina	0.0204697	8.79815	2.3e-16	0.00498039	2227570	426337	409233
M. fascicularis	M. cyclopis	M. nigra	0.0381918	15.5694	2.3e-16	0.00495302	1917420	408959	378870
M. fascicularis	M. cyclopis	M. silenus	0.01445	5.75806	8.50879e-09	0.00204346	1876880	428560	416351
M. fascicularis	M. cyclopis	M. sinica	0.0358154	15.5606	2.3e-16	0.00680893	2001920	525762	489404
M. fascicularis	M. cyclopis	M. sylvanus	0.056627	22.2068	2.3e-16	0.00373133	5156350	325822	290899
M. fascicularis	M. cyclopis	M. thibetana	0.0221457	9.74546	2.3e-16	0.00419989	1911440	541310	517854
M. fascicularis	M. cyclopis	M. tonkeana	0.0724944	30.0633	2.3e-16	0.0128569	1929590	435262	376419
M. fuscata	M. cyclopis	M. leonina	0.00622965	2.33638	0.0194716	0.000723737	2690390	311649	307790
M. fuscata	M. cyclopis	M. leucogenys	0.0450271	19.2759	2.3e-16	0.0111806	2827540	434397	396963
M. fuscata	M. cyclopis	M. maura	0.035535	13.2127	2.3e-16	0.00391564	2811800	327817	305319
M. mulatta	M. cyclopis	M. fuscata	0.0764244	37.6822	2.3e-16	0.0398971	1072600	962876	826151
M. fuscata	M. cyclopis	M. nemestrina	0.0209316	8.48582	2.3e-16	0.00395228	3140440	331102	317525
M. cyclopis	M. fuscata	M. nigra	0.00210944	0.773114	0.439455	0.000216993	2802820	312332	311018
M. fuscata	M. cyclopis	M. silenus	0.0186726	7.12621	1.03167e-12	0.00202836	2757630	331457	319306
M. fuscata	M. cyclopis	M. sinica	0.0362665	14.3915	2.3e-16	0.00534383	2871210	408341	379759
M. fuscata	M. cyclopis	M. sylvanus	0.0148535	5.46843	4.5405e-08	0.000807574	6101890	257984	250432
M. fuscata	M. cyclopis	M. thibetana	0.0163081	6.39013	1.65748e-10	0.00240998	2775620	419763	406292
M. fuscata	M. cyclopis	M. tonkeana	0.034923	13.184	2.3e-16	0.0049152	2819230	331650	309268
M. leucogenys	M. cyclopis	M. leonina	0.3161	95.1517	2.3e-16	0.0661977	855181	788728	409855
M. maura	M. leonina	M. cyclopis	0.0516596	19.5486	2.3e-16	0.00748958	1484950	391942	353436
M. mulatta	M. cyclopis	M. leonina	0.0656224	29.2403	2.3e-16	0.00797267	2850670	348773	305817
M. nemestrina	M. leonina	M. cyclopis	0.326254	107.954	2.3e-16	0.0579097	2407530	639699	324971
M. nigra	M. leonina	M. cyclopis	0.0674977	25.1504	2.3e-16	0.00943567	1494900	383781	335248
M. leonina	M. silenus	M. cyclopis	0.00607633	2.44007	0.0146845	0.000519839	4142640	218765	216122
M. leonina	M. cyclopis	M. sinica	0.323963	115.427	2.3e-16	0.0703156	812221	796677	406797
M. leonina	M. cyclopis	M. sylvanus	0.0801711	22.9843	2.3e-16	0.00673265	3681870	414707	353148
M. thibetana	M. cyclopis	M. leonina	0.297757	83.2624	2.3e-16	0.0615472	855667	760643	411600
M. tonkeana	M. leonina	M. cyclopis	0.0464046	17.7029	2.3e-16	0.00673228	1494680	391025	356344
M. leucogenys	M. cyclopis	M. maura	0.286017	83.0329	2.3e-16	0.0578336	893603	793647	440625
M. mulatta	M. cyclopis	M. leucogenys	0.0607346	31.49	2.3e-16	0.0158089	2979900	466823	413365
M. leucogenys	M. cyclopis	M. nemestrina	0.304054	92.5894	2.3e-16	0.100287	1259450	821567	438453
M. leucogenys	M. cyclopis	M. nigra	0.304537	89.6072	2.3e-16	0.0569538	900294	786647	419370
M. leucogenys	M. cyclopis	M. silenus	0.31001	93.4462	2.3e-16	0.060879	879219	821930	432916
M. sinica	M. leucogenys	M. cyclopis	0.0781935	33.684	2.3e-16	0.0160145	2192540	585154	500280
M. cyclopis	M. leucogenys	M. sylvanus	0.0456589	12.7074	2.3e-16	0.00441718	3936650	474134	432728
M. leucogenys	M. thibetana	M. cyclopis	0.0257556	10.6938	2.3e-16	0.00506021	2561890	526019	499604
M. leucogenys	M. cyclopis	M. tonkeana	0.285757	83.2126	2.3e-16	0.0725614	897748	801958	445491
M. mulatta	M. cyclopis	M. maura	0.0914525	40.4153	2.3e-16	0.0107579	2977670	373122	310594
M. nemestrina	M. maura	M. cyclopis	0.290278	88.1175	2.3e-16	0.0583548	1575290	733722	403586
M. nigra	M. maura	M. cyclopis	0.0234238	10.6082	2.3e-16	0.00204894	3356000	237497	226625
M. maura	M. silenus	M. cyclopis	0.0568013	20.934	2.3e-16	0.00832654	1544810	407624	363806
M. sinica	M. cyclopis	M. maura	0.306683	88.7304	2.3e-16	0.0628212	829391	815079	432475
M. maura	M. cyclopis	M. sylvanus	0.0656366	17.9192	2.3e-16	0.00558374	3809160	425432	373024
M. thibetana	M. cyclopis	M. maura	0.305698	90.4745	2.3e-16	0.0601419	906051	781023	415308
M. maura	M. tonkeana	M. cyclopis	0.0120283	6.44876	1.12768e-10	0.00100621	3585080	225622	220259
M. mulatta	M. cyclopis	M. nemestrina	0.0648603	32.2101	2.3e-16	0.0129044	3314810	368670	323759
M. mulatta	M. cyclopis	M. nigra	0.0847894	37.2253	2.3e-16	0.00917421	2975650	360198	303891
M. mulatta	M. cyclopis	M. silenus	0.074751	35.3345	2.3e-16	0.00856771	2922010	372793	320936
M. mulatta	M. cyclopis	M. sinica	0.0644362	30.8042	2.3e-16	0.00995182	3026770	443758	390032
M. mulatta	M. cyclopis	M. sylvanus	0.0870003	38.2166	2.3e-16	0.00501259	6286910	295017	247793
M. mulatta	M. cyclopis	M. thibetana	0.0578876	27.9721	2.3e-16	0.00880962	2934060	454620	404866
M. mulatta	M. cyclopis	M. tonkeana	0.0942736	43.0346	2.3e-16	0.0141641	2987180	379720	314293
M. nemestrina	M. nigra	M. cyclopis	0.273372	81.6769	2.3e-16	0.0539162	1566240	706664	403245
M. nemestrina	M. silenus	M. cyclopis	0.341408	114.465	2.3e-16	0.062788	2481570	689450	338500
M. sinica	M. cyclopis	M. nemestrina	0.322279	97.5096	2.3e-16	0.107736	1187150	844036	432603
M. nemestrina	M. cyclopis	M. sylvanus	0.322492	98.3249	2.3e-16	0.03637	3816180	725274	371555
M. thibetana	M. cyclopis	M. nemestrina	0.306697	91.1934	2.3e-16	0.0989863	1241280	799719	424312
M. nemestrina	M. tonkeana	M. cyclopis	0.29586	91.2559	2.3e-16	0.0597704	1591030	744627	404612
M. nigra	M. silenus	M. cyclopis	0.0725661	26.4441	2.3e-16	0.010396	1546410	404427	349703
M. sinica	M. cyclopis	M. nigra	0.31901	92.73	2.3e-16	0.0607588	835657	807697	417005
M. nigra	M. cyclopis	M. sylvanus	0.0598237	16.0584	2.3e-16	0.00509572	3779180	423109	375342
M. thibetana	M. cyclopis	M. nigra	0.288626	79.3417	2.3e-16	0.0532113	899386	759674	419371
M. nigra	M. tonkeana	M. cyclopis	0.0340097	15.7589	2.3e-16	0.00297891	3381650	241175	225310
M. silenus	M. cyclopis	M. sinica	0.310697	108.737	2.3e-16	0.0684809	845425	818531	430470
M. silenus	M. cyclopis	M. sylvanus	0.0711746	20.3432	2.3e-16	0.00610674	3818830	429245	372202
M. thibetana	M. cyclopis	M. silenus	0.303832	88.5554	2.3e-16	0.0587344	884358	799514	426893
M. tonkeana	M. silenus	M. cyclopis	0.0514848	20.2968	2.3e-16	0.00754306	1556560	406323	366532
M. cyclopis	M. sinica	M. sylvanus	0.0375036	9.98096	2.3e-16	0.00370759	3833680	477467	442948
M. sinica	M. thibetana	M. cyclopis	0.0976684	35.3432	2.3e-16	0.0210706	2049050	623618	512641
M. sinica	M. cyclopis	M. tonkeana	0.30705	88.796	2.3e-16	0.0788271	832852	823034	436343
M. cyclopis	M. thibetana	M. sylvanus	0.0446216	12.2376	2.3e-16	0.00423567	3924480	462826	423286
M. tonkeana	M. cyclopis	M. sylvanus	0.0622751	16.8799	2.3e-16	0.00531903	3831420	427240	377147
M. thibetana	M. cyclopis	M. tonkeana	0.305795	90.6137	2.3e-16	0.0754356	908704	788306	419090
M. fuscata	M. fascicularis	M. leonina	0.0171157	6.53937	6.17797e-11	0.00260292	1750850	410843	397016
M. fascicularis	M. fuscata	M. leucogenys	0.00846516	3.79199	0.000149446	0.00268438	1892080	533650	524691
M. fascicularis	M. fuscata	M. maura	0.0401425	16.4075	2.3e-16	0.00551633	1849800	410699	378999
M. fuscata	M. mulatta	M. fascicularis	0.0386278	19.7004	2.3e-16	0.0189749	1603790	738233	683322
M. fascicularis	M. fuscata	M. nemestrina	0.00180137	0.761647	0.446271	0.000434831	2144660	414097	412608
M. fascicularis	M. fuscata	M. nigra	0.0380876	15.2211	2.3e-16	0.00493408	1835230	407649	377736
M. fuscata	M. fascicularis	M. silenus	0.00139372	0.547827	0.583811	0.000196717	1801380	421418	420245
M. fascicularis	M. fuscata	M. sinica	0.0050375	2.12387	0.0336807	0.000952073	1931960	505550	500482
M. fascicularis	M. fuscata	M. sylvanus	0.0428336	16.6696	2.3e-16	0.00279617	5067990	317991	291869
M. fascicularis	M. fuscata	M. thibetana	0.00801681	3.30683	0.000943585	0.00152854	1838820	535436	526919
M. fascicularis	M. fuscata	M. tonkeana	0.0416671	17.3023	2.3e-16	0.00728619	1854180	415393	382161
M. leucogenys	M. fascicularis	M. leonina	0.310996	100.189	2.3e-16	0.0674818	827474	810670	426054
M. maura	M. leonina	M. fascicularis	0.126882	45.9896	2.3e-16	0.0221809	1498860	417396	323402
M. mulatta	M. fascicularis	M. leonina	0.058623	26.7147	2.3e-16	0.00932032	1853020	451465	401464
M. nemestrina	M. leonina	M. fascicularis	0.338818	117.014	2.3e-16	0.0716619	2399910	633895	313052
M. nigra	M. leonina	M. fascicularis	0.113411	40.5589	2.3e-16	0.0193902	1501130	401981	320091
M. silenus	M. leonina	M. fascicularis	0.0315197	12.4773	2.3e-16	0.00324171	4126730	219830	206395
M. leonina	M. fascicularis	M. sinica	0.298422	102.318	2.3e-16	0.0649293	832119	779647	421268
M. leonina	M. fascicularis	M. sylvanus	0.0415139	12.1786	2.3e-16	0.00344548	3672320	394203	362777
M. thibetana	M. fascicularis	M. leonina	0.297895	90.638	2.3e-16	0.0628148	840590	773258	418299
M. tonkeana	M. leonina	M. fascicularis	0.123017	44.6271	2.3e-16	0.0215107	1508580	416786	325475
M. leucogenys	M. fascicularis	M. maura	0.230723	65.0773	2.3e-16	0.0474183	876126	766746	479263
M. fascicularis	M. mulatta	M. leucogenys	0.00478951	2.44016	0.0146807	0.00159656	1983300	562382	557021
M. leucogenys	M. fascicularis	M. nemestrina	0.279011	88.1978	2.3e-16	0.0940656	1191920	819703	462073
M. leucogenys	M. fascicularis	M. nigra	0.271125	82.3605	2.3e-16	0.051671	873652	777143	445621
M. leucogenys	M. fascicularis	M. silenus	0.287595	89.3948	2.3e-16	0.0583737	855503	830465	459482
M. sinica	M. leucogenys	M. fascicularis	0.0709794	31.0172	2.3e-16	0.0169678	2204260	554000	480567
M. fascicularis	M. leucogenys	M. sylvanus	0.0856526	25.2375	2.3e-16	0.0083724	3855130	497300	418831
M. leucogenys	M. thibetana	M. fascicularis	0.0517313	23.2191	2.3e-16	0.0117881	2564320	511257	460963
M. leucogenys	M. fascicularis	M. tonkeana	0.228507	64.3663	2.3e-16	0.0589421	878758	772508	485128
M. fascicularis	M. mulatta	M. maura	0.00297037	1.37476	0.169206	0.000437786	1954100	426693	424166
M. nemestrina	M. maura	M. fascicularis	0.239705	68.066	2.3e-16	0.0558959	1595040	669788	410772
M. maura	M. nigra	M. fascicularis	0.0283259	12.6093	2.3e-16	0.00284065	3373590	224658	212281
M. maura	M. silenus	M. fascicularis	0.109472	38.9841	2.3e-16	0.0192264	1568320	421927	338664
M. sinica	M. fascicularis	M. maura	0.254237	70.785	2.3e-16	0.0527819	823149	787709	468368
M. maura	M. fascicularis	M. sylvanus	0.0199609	5.59534	2.20186e-08	0.00173582	3726800	414669	398439
M. thibetana	M. fascicularis	M. maura	0.257307	74.839	2.3e-16	0.0502393	900715	742207	438423
M. maura	M. tonkeana	M. fascicularis	0.0118228	6.41938	1.36827e-10	0.00112072	3611370	209892	204987
M. mulatta	M. fascicularis	M. nemestrina	0.024664	12.5279	2.3e-16	0.0062662	2248070	450782	429081
M. mulatta	M. fascicularis	M. nigra	0.0260833	12.0985	2.3e-16	0.00357224	1946380	429008	407197
M. mulatta	M. fascicularis	M. silenus	0.0390866	18.3593	2.3e-16	0.0058084	1905380	464664	429706
M. mulatta	M. fascicularis	M. sinica	0.00889023	4.27754	1.88973e-05	0.00176695	2027520	537150	527684
M. mulatta	M. fascicularis	M. sylvanus	0.0121148	5.26332	1.41477e-07	0.000846302	5183280	331565	323627
M. mulatta	M. fascicularis	M. thibetana	0.0199167	9.5161	2.3e-16	0.00393173	1937100	565240	543164
M. fascicularis	M. mulatta	M. tonkeana	0.00318012	1.53291	0.125299	0.000596914	1959810	431684	428947
M. nemestrina	M. nigra	M. fascicularis	0.249825	72.7913	2.3e-16	0.0578584	1576440	669336	401751
M. nemestrina	M. silenus	M. fascicularis	0.332667	110.012	2.3e-16	0.0720905	2481560	663242	332118
M. sinica	M. fascicularis	M. nemestrina	0.299132	92.2572	2.3e-16	0.101914	1135820	840869	453640
M. nemestrina	M. fascicularis	M. sylvanus	0.27874	88.2891	2.3e-16	0.0308604	3761860	684443	386053
M. thibetana	M. fascicularis	M. nemestrina	0.288451	89.5656	2.3e-16	0.0933427	1202880	787257	434764
M. nemestrina	M. tonkeana	M. fascicularis	0.243622	70.4188	2.3e-16	0.0569291	1610620	676249	411298
M. nigra	M. silenus	M. fascicularis	0.0951475	32.9986	2.3e-16	0.0165298	1560780	410582	339238
M. sinica	M. fascicularis	M. nigra	0.287337	84.9247	2.3e-16	0.0555652	820151	796283	440818
M. nigra	M. fascicularis	M. sylvanus	0.0163394	4.52544	6.02709e-06	0.0013943	3724140	405137	392110
M. thibetana	M. fascicularis	M. nigra	0.260712	74.6301	2.3e-16	0.0480533	887088	739678	433751
M. tonkeana	M. nigra	M. fascicularis	0.0194524	9.06178	2.3e-16	0.00195251	3398630	223424	214897
M. silenus	M. fascicularis	M. sinica	0.278372	93.2718	2.3e-16	0.062249	851858	805567	454734
M. silenus	M. fascicularis	M. sylvanus	0.0285466	8.3256	2.3e-16	0.00246158	3783660	412928	390007
M. thibetana	M. fascicularis	M. silenus	0.28741	86.8069	2.3e-16	0.056373	873289	797297	441309
M. tonkeana	M. silenus	M. fascicularis	0.105331	39.3578	2.3e-16	0.018481	1580350	420796	340598
M. fascicularis	M. sinica	M. sylvanus	0.0763826	21.5165	2.3e-16	0.00760442	3767080	498721	427940
M. sinica	M. thibetana	M. fascicularis	0.112721	44.206	2.3e-16	0.0283839	2048660	603690	481380
M. sinica	M. fascicularis	M. tonkeana	0.253608	70.5063	2.3e-16	0.0659302	825339	793485	472437
M. fascicularis	M. thibetana	M. sylvanus	0.0861741	25.2728	2.3e-16	0.00806146	3869400	474441	399159
M. tonkeana	M. fascicularis	M. sylvanus	0.0160556	4.47202	7.74856e-06	0.00140223	3743430	416099	402949
M. thibetana	M. fascicularis	M. tonkeana	0.256222	74.3782	2.3e-16	0.0626926	903346	747454	442549
M. leucogenys	M. fuscata	M. leonina	0.310516	92.542	2.3e-16	0.0655958	824060	790579	415936
M. maura	M. leonina	M. fuscata	0.0745938	28.1073	2.3e-16	0.00969406	1487370	391518	337163
M. mulatta	M. fuscata	M. leonina	0.0561749	23.904	2.3e-16	0.00714683	2621750	361231	322806
M. nemestrina	M. leonina	M. fuscata	0.336015	112.787	2.3e-16	0.0540754	2405790	632989	314589
M. nigra	M. leonina	M. fuscata	0.0606819	22.2009	2.3e-16	0.00770303	1489810	376261	333209
M. silenus	M. leonina	M. fuscata	0.0101106	4.31302	1.61043e-05	0.000778675	4140820	215450	211137
M. leonina	M. fuscata	M. sinica	0.305898	105.726	2.3e-16	0.0653721	811246	772004	410330
M. leonina	M. fuscata	M. sylvanus	0.0715826	20.3009	2.3e-16	0.00595316	3669110	406856	352499
M. thibetana	M. fuscata	M. leonina	0.295236	82.1697	2.3e-16	0.0607645	840192	754624	410606
M. tonkeana	M. leonina	M. fuscata	0.070065	26.7485	2.3e-16	0.00912029	1496690	391226	339993
M. leucogenys	M. fuscata	M. maura	0.264768	73.5878	2.3e-16	0.0537249	865388	780147	453513
M. mulatta	M. fuscata	M. leucogenys	0.0107736	5.07849	3.8045e-07	0.00291786	2757890	460387	450572
M. leucogenys	M. fuscata	M. nemestrina	0.290846	85.4301	2.3e-16	0.0961249	1207940	812052	446118
M. leucogenys	M. fuscata	M. nigra	0.302745	89.4688	2.3e-16	0.0571374	863237	790674	423184
M. leucogenys	M. fuscata	M. silenus	0.29773	86.9427	2.3e-16	0.0588967	849834	817945	442633
M. sinica	M. leucogenys	M. fuscata	0.0718372	31.331	2.3e-16	0.0131114	2206470	564496	488828
M. fuscata	M. leucogenys	M. sylvanus	0.0536046	15.0953	2.3e-16	0.00522887	3882550	480908	431974
M. leucogenys	M. thibetana	M. fuscata	0.0519721	22.4845	2.3e-16	0.00910538	2571070	526038	474061
M. leucogenys	M. fuscata	M. tonkeana	0.264584	72.9488	2.3e-16	0.0673442	868336	786955	457652
M. mulatta	M. fuscata	M. maura	0.0493281	21.0111	2.3e-16	0.00598154	2742160	368258	333635
M. nemestrina	M. maura	M. fuscata	0.278249	83.3465	2.3e-16	0.050016	1578600	700706	395647
M. maura	M. nigra	M. fuscata	0.0267411	11.749	2.3e-16	0.00209185	3354380	231590	219527
M. maura	M. silenus	M. fuscata	0.0700716	26.3346	2.3e-16	0.00919427	1550430	402598	349871
M. sinica	M. fuscata	M. maura	0.286818	79.0086	2.3e-16	0.0588158	809186	800645	443734
M. maura	M. fuscata	M. sylvanus	0.055008	14.8926	2.3e-16	0.00470846	3770790	422850	378756
M. thibetana	M. fuscata	M. maura	0.288224	81.4347	2.3e-16	0.055984	894240	758511	419097
M. maura	M. tonkeana	M. fuscata	0.0122193	7.11904	1.08682e-12	0.000900797	3589320	216273	211051
M. mulatta	M. fuscata	M. nemestrina	0.0382453	17.5579	2.3e-16	0.00786686	3061520	370320	343038
M. mulatta	M. fuscata	M. nigra	0.0808516	34.5198	2.3e-16	0.00912442	2732430	373350	317495
M. mulatta	M. fuscata	M. silenus	0.0518403	22.2949	2.3e-16	0.00619393	2688780	379261	341877
M. mulatta	M. fuscata	M. sinica	0.0232987	10.9256	2.3e-16	0.00374404	2801150	441965	421839
M. mulatta	M. fuscata	M. sylvanus	0.0670839	29.0426	2.3e-16	0.00400142	6027180	299095	261489
M. mulatta	M. fuscata	M. thibetana	0.0381805	17.0299	2.3e-16	0.00611326	2705470	468007	433584
M. mulatta	M. fuscata	M. tonkeana	0.0517245	22.1906	2.3e-16	0.00799234	2750350	373537	336796
M. nemestrina	M. nigra	M. fuscata	0.287203	87.5295	2.3e-16	0.0513096	1562170	699480	387342
M. nemestrina	M. silenus	M. fuscata	0.342052	113.815	2.3e-16	0.0567728	2482060	673261	330070
M. sinica	M. fuscata	M. nemestrina	0.310537	91.999	2.3e-16	0.103625	1145800	832349	437892
M. nemestrina	M. fuscata	M. sylvanus	0.312235	95.8357	2.3e-16	0.0348989	3782020	710930	372611
M. thibetana	M. fuscata	M. nemestrina	0.296837	85.9397	2.3e-16	0.0946698	1218010	782241	424142
M. nemestrina	M. tonkeana	M. fuscata	0.283045	85.6627	2.3e-16	0.0510631	1593030	709027	396198
M. nigra	M. silenus	M. fuscata	0.0556057	20.2236	2.3e-16	0.00721583	1543870	391475	350232
M. nigra	M. fuscata	M. sinica	0.316146	109.488	2.3e-16	0.067881	809202	806541	419069
M. nigra	M. fuscata	M. sylvanus	0.0502449	13.2852	2.3e-16	0.00422774	3765680	413397	373842
M. thibetana	M. fuscata	M. nigra	0.290044	80.2312	2.3e-16	0.0531708	879839	754547	415253
M. tonkeana	M. nigra	M. fuscata	0.0178962	8.49842	2.3e-16	0.00140321	3378520	230701	222589
M. silenus	M. fuscata	M. sinica	0.290315	100.169	2.3e-16	0.0633542	838700	795650	437615
M. silenus	M. fuscata	M. sylvanus	0.061578	17.8054	2.3e-16	0.00526879	3795890	423496	374366
M. thibetana	M. fuscata	M. silenus	0.294874	84.0159	2.3e-16	0.0565908	870643	786540	428312
M. tonkeana	M. silenus	M. fuscata	0.0652823	25.2788	2.3e-16	0.00856689	1561940	401733	352495
M. fuscata	M. sinica	M. sylvanus	0.0458767	12.2106	2.3e-16	0.00455759	3789550	482954	440585
M. sinica	M. thibetana	M. fuscata	0.114326	42.3342	2.3e-16	0.0220742	2054380	617929	491134
M. sinica	M. fuscata	M. tonkeana	0.287607	79.2303	2.3e-16	0.0738213	811493	807200	446598
M. fuscata	M. thibetana	M. sylvanus	0.0542977	14.8696	2.3e-16	0.00510345	3895620	462032	414441
M. tonkeana	M. fuscata	M. sylvanus	0.0523193	14.3387	2.3e-16	0.00449547	3790180	424698	382467
M. thibetana	M. fuscata	M. tonkeana	0.288481	81.7409	2.3e-16	0.0701924	896761	764544	422193
M. leonina	M. maura	M. leucogenys	0.00479992	1.92791	0.0538666	0.000928873	1824000	354722	351333
M. leucogenys	M. mulatta	M. leonina	0.268895	84.9176	2.3e-16	0.0586532	863150	793436	457158
M. nemestrina	M. leonina	M. leucogenys	0.327655	107.576	2.3e-16	0.0762359	2761020	612507	310183
M. nigra	M. leonina	M. leucogenys	0.0331829	13.3591	2.3e-16	0.0060832	1837870	347226	324922
M. leonina	M. silenus	M. leucogenys	0.0147145	6.72709	1.73087e-11	0.00168808	4514940	211675	205536
M. sinica	M. leucogenys	M. leonina	0.0380872	15.2994	2.3e-16	0.00522514	2408450	407772	377850
M. leonina	M. leucogenys	M. sylvanus	0.104606	26.1314	2.3e-16	0.0112512	3401740	543975	440946
M. leucogenys	M. thibetana	M. leonina	0.0387063	15.8547	2.3e-16	0.00493699	2798330	378480	350273
M. leonina	M. tonkeana	M. leucogenys	0.00858229	3.5035	0.000459189	0.0016605	1835200	357089	351012
M. maura	M. leonina	M. mulatta	0.0599166	22.9478	2.3e-16	0.0120729	1535530	397614	352660
M. nemestrina	M. leonina	M. maura	0.213898	79.2177	2.3e-16	0.0605612	1478090	807360	522834
M. maura	M. nigra	M. leonina	0.031154	13.2537	2.3e-16	0.00471115	2198260	329425	309520
M. leonina	M. silenus	M. maura	0.0211214	8.60139	2.3e-16	0.00266982	3107710	282807	271108
M. leonina	M. maura	M. sinica	0.00422781	1.68779	0.091452	0.000523762	1834720	344503	341602
M. leonina	M. maura	M. sylvanus	0.0168471	6.54634	5.89658e-11	0.00104382	4689980	287771	278235
M. maura	M. leonina	M. thibetana	0.0507344	19.3272	2.3e-16	0.00590028	1798600	359304	324606
M. maura	M. tonkeana	M. leonina	0.0138721	6.98053	2.94078e-12	0.00195122	2404780	302673	294391
M. nemestrina	M. leonina	M. mulatta	0.319162	108.095	2.3e-16	0.0770463	2449280	636926	328726
M. nigra	M. leonina	M. mulatta	0.0744801	27.8538	2.3e-16	0.0144786	1544910	389261	335296
M. leonina	M. silenus	M. mulatta	0.000731361	0.319925	0.749025	8.74058e-05	4192100	219204	218883
M. leonina	M. mulatta	M. sinica	0.277744	103.857	2.3e-16	0.0628324	816862	802500	453620
M. leonina	M. mulatta	M. sylvanus	0.0266538	7.90373	2.70682e-15	0.00235052	3686490	414414	392896
M. thibetana	M. mulatta	M. leonina	0.250933	73.4871	2.3e-16	0.0540585	861092	765193	458203
M. tonkeana	M. leonina	M. mulatta	0.0563672	21.9713	2.3e-16	0.0113781	1546470	397882	355420
M. nemestrina	M. leonina	M. nigra	0.230338	85.1257	2.3e-16	0.0606193	1464320	813041	508614
M. silenus	M. leonina	M. nemestrina	0.00594222	2.78254	0.00539348	0.00380845	2560450	390017	385409
M. nemestrina	M. leonina	M. sinica	0.330816	107.413	2.3e-16	0.0509396	2766260	599862	301633
M. nemestrina	M. leonina	M. sylvanus	0.336994	113.983	2.3e-16	0.0269559	5606350	503534	249699
M. nemestrina	M. leonina	M. thibetana	0.350286	119.47	2.3e-16	0.0510225	2725890	607684	292398
M. nemestrina	M. leonina	M. tonkeana	0.213077	79.5383	2.3e-16	0.0811219	1477320	814327	528254
M. leonina	M. silenus	M. nigra	0.000244658	0.0988134	0.921286	2.87971e-05	3089320	275922	275787
M. nigra	M. leonina	M. sinica	0.0261662	10.422	2.3e-16	0.00310072	1846710	337263	320063
M. leonina	M. nigra	M. sylvanus	0.0261003	10.2865	2.3e-16	0.00156723	4691050	281260	266951
M. nigra	M. leonina	M. thibetana	0.0373907	14.4597	2.3e-16	0.00422585	1800170	343813	319029
M. tonkeana	M. nigra	M. leonina	0.020003	9.36152	2.3e-16	0.0030267	2213730	326347	313547
M. leonina	M. silenus	M. sinica	0.019399	7.93809	2.05326e-15	0.00143762	4511480	208454	200520
M. leonina	M. silenus	M. sylvanus	0.00987609	4.09427	4.235e-05	0.000383	7389060	178457	174966
M. silenus	M. leonina	M. thibetana	0.0153612	6.38372	1.72841e-10	0.00107418	4472940	207062	200797
M. leonina	M. silenus	M. tonkeana	0.0231295	10.0592	2.3e-16	0.00402303	3108620	286116	273180
M. leonina	M. sinica	M. sylvanus	0.0977008	24.1474	2.3e-16	0.0106339	3356230	543366	446641
M. sinica	M. thibetana	M. leonina	0.0699889	25.2779	2.3e-16	0.00997461	2260770	434899	378005
M. leonina	M. tonkeana	M. sinica	0.00690973	2.74569	0.00603829	0.000855409	1845870	346072	341322
M. leonina	M. thibetana	M. sylvanus	0.108322	27.1306	2.3e-16	0.0112522	3397130	525468	422755
M. leonina	M. tonkeana	M. sylvanus	0.0204702	8.12886	4.33356e-16	0.00127073	4709740	290028	278392
M. tonkeana	M. leonina	M. thibetana	0.0474249	18.3514	2.3e-16	0.0055173	1809320	359011	326501
M. leucogenys	M. mulatta	M. maura	0.222987	66.566	2.3e-16	0.0471866	902915	791510	502879
M. nemestrina	M. maura	M. leucogenys	0.328977	102.831	2.3e-16	0.0878381	1926670	734774	371000
M. nigra	M. maura	M. leucogenys	0.0586573	28.5982	2.3e-16	0.00720649	3720380	245904	218654
M. maura	M. silenus	M. leucogenys	0.00583511	2.35081	0.0187325	0.00114886	1896410	369320	365035
M. sinica	M. leucogenys	M. maura	0.0392443	16.1263	2.3e-16	0.00533061	2484770	431064	398509
M. maura	M. leucogenys	M. sylvanus	0.0921471	22.1981	2.3e-16	0.00996323	3559870	555252	461556
M. thibetana	M. leucogenys	M. maura	0.0203294	7.88502	3.14484e-15	0.00255432	2899430	390944	375366
M. maura	M. tonkeana	M. leucogenys	0.00681294	4.48337	7.34748e-06	0.000819009	3952990	228759	225663
M. leucogenys	M. mulatta	M. nemestrina	0.256805	81.3114	2.3e-16	0.0881604	1257020	826977	489022
M. leucogenys	M. mulatta	M. nigra	0.246524	74.9349	2.3e-16	0.0481434	909103	786282	475278
M. leucogenys	M. mulatta	M. silenus	0.256886	79.7343	2.3e-16	0.0526826	888625	824993	487764
M. sinica	M. leucogenys	M. mulatta	0.080645	37.0053	2.3e-16	0.0229707	2251480	588848	500960
M. mulatta	M. leucogenys	M. sylvanus	0.0939882	28.8392	2.3e-16	0.00949039	3941740	521143	431597
M. leucogenys	M. thibetana	M. mulatta	0.0236601	10.6295	2.3e-16	0.00650868	2615670	526939	502581
M. leucogenys	M. mulatta	M. tonkeana	0.220336	65.4806	2.3e-16	0.0585925	908106	799074	510523
M. nemestrina	M. nigra	M. leucogenys	0.298205	89.5028	2.3e-16	0.0774091	1919240	693404	374847
M. nemestrina	M. silenus	M. leucogenys	0.345853	113.769	2.3e-16	0.0837181	2847680	665283	323358
M. sinica	M. leucogenys	M. nemestrina	0.0381755	16.5308	2.3e-16	0.00829601	2857390	432490	400683
M. nemestrina	M. leucogenys	M. sylvanus	0.301921	88.2033	2.3e-16	0.0409259	3538030	860251	461260
M. leucogenys	M. thibetana	M. nemestrina	0.00611737	2.68401	0.00727457	0.00123406	3248370	386796	382093
M. nemestrina	M. tonkeana	M. leucogenys	0.333587	106.268	2.3e-16	0.0895531	1945990	746754	373164
M. nigra	M. silenus	M. leucogenys	0.0443973	17.8607	2.3e-16	0.00839688	1901440	370547	339043
M. sinica	M. leucogenys	M. nigra	0.032849	13.2723	2.3e-16	0.00410562	2494010	416011	389549
M. nigra	M. leucogenys	M. sylvanus	0.0869796	20.9436	2.3e-16	0.0094858	3516750	556512	467449
M. leucogenys	M. thibetana	M. nigra	0.0339847	13.5015	2.3e-16	0.00395036	2896420	386853	361423
M. nigra	M. tonkeana	M. leucogenys	0.065599	35.1654	2.3e-16	0.00806886	3748340	248884	218241
M. sinica	M. leucogenys	M. silenus	0.035423	14.7969	2.3e-16	0.00458731	2465570	428339	399031
M. silenus	M. leucogenys	M. sylvanus	0.0957162	24.2582	2.3e-16	0.0104806	3533170	561227	463175
M. leucogenys	M. thibetana	M. silenus	0.0183926	7.87355	3.44711e-15	0.00221297	2868330	390552	376445
M. tonkeana	M. silenus	M. leucogenys	0.00200047	0.82841	0.407438	0.000393704	1910170	368800	367328
M. sinica	M. leucogenys	M. sylvanus	0.0102548	3.85037	0.000117939	0.000723854	5367990	331398	324670
M. thibetana	M. leucogenys	M. sinica	0.0910459	41.6877	2.3e-16	0.0382441	1321210	867163	722436
M. sinica	M. leucogenys	M. tonkeana	0.0399281	17.0209	2.3e-16	0.00681063	2494540	436523	403002
M. thibetana	M. leucogenys	M. sylvanus	0.00320577	1.25875	0.208121	0.000209131	5795660	304902	302953
M. tonkeana	M. leucogenys	M. sylvanus	0.0896194	21.9516	2.3e-16	0.00973503	3581470	558510	466637
M. thibetana	M. leucogenys	M. tonkeana	0.020706	8.42279	2.3e-16	0.00326994	2908780	395801	379743
M. nemestrina	M. maura	M. mulatta	0.275389	85.1411	2.3e-16	0.0747233	1628810	721746	410059
M. nigra	M. maura	M. mulatta	0.0211543	10.0117	2.3e-16	0.00255965	3418190	237415	227578
M. maura	M. silenus	M. mulatta	0.0618776	24.0616	2.3e-16	0.0126097	1603270	412154	364120
M. sinica	M. mulatta	M. maura	0.245651	71.5563	2.3e-16	0.052615	836272	813642	492730
M. maura	M. mulatta	M. sylvanus	0.0058132	1.62009	0.105213	0.000524125	3805160	426161	421235
M. thibetana	M. mulatta	M. maura	0.24645	74.7896	2.3e-16	0.0505801	912631	778882	470879
M. maura	M. tonkeana	M. mulatta	0.008856	5.44496	5.1817e-08	0.00102359	3656300	225139	221186
M. nigra	M. maura	M. nemestrina	0.00344367	1.68913	0.0911947	0.00104583	2616630	340947	338607
M. nemestrina	M. silenus	M. maura	0.235278	88.1184	2.3e-16	0.068518	1520230	870144	538679
M. nemestrina	M. maura	M. sinica	0.329944	102.722	2.3e-16	0.0581096	1934590	712571	359010
M. nemestrina	M. maura	M. sylvanus	0.34093	108.349	2.3e-16	0.0308614	4887240	589053	289521
M. nemestrina	M. maura	M. thibetana	0.307215	90.0491	2.3e-16	0.0503238	1905510	685265	363170
M. maura	M. tonkeana	M. nemestrina	0.0149873	9.30781	2.3e-16	0.00429133	2851210	327146	317484
M. maura	M. nigra	M. silenus	0.0120805	5.23804	1.62293e-07	0.00168281	2249630	340377	332251
M. nigra	M. maura	M. sinica	0.046709	21.3189	2.3e-16	0.00369504	3719910	236767	215635
M. maura	M. nigra	M. sylvanus	0.0117209	5.34519	9.03231e-08	0.000498594	6709310	201681	197008
M. maura	M. nigra	M. thibetana	0.0241013	10.5149	2.3e-16	0.00175913	3689210	226157	215512
M. maura	M. tonkeana	M. nigra	0.0136431	5.70068	1.19329e-08	0.0052906	776524	577036	561503
M. maura	M. silenus	M. sinica	0.00936356	3.584	0.00033837	0.00118246	1906890	361036	354338
M. silenus	M. maura	M. sylvanus	0.00789087	2.9813	0.00287024	0.000499439	4863650	297576	292916
M. maura	M. silenus	M. thibetana	0.0429948	16.2384	2.3e-16	0.00506679	1876070	369668	339190
M. maura	M. tonkeana	M. silenus	0.0158058	8.49481	2.3e-16	0.00205372	2456690	320379	310409
M. maura	M. sinica	M. sylvanus	0.0841585	20.1467	2.3e-16	0.00921366	3506490	554110	468084
M. sinica	M. thibetana	M. maura	0.0203369	7.15801	8.18571e-13	0.0028395	2342240	432465	415225
M. maura	M. tonkeana	M. sinica	0.00650893	3.57168	0.000354692	0.000495992	3947790	219871	217027
M. maura	M. thibetana	M. sylvanus	0.0911565	22.4297	2.3e-16	0.00976432	3512320	547149	455730
M. maura	M. tonkeana	M. sylvanus	0.00853735	4.29376	1.75672e-05	0.00034514	6970450	191848	188600
M. maura	M. tonkeana	M. thibetana	0.00943633	4.96089	7.01693e-07	0.000654459	3929250	212871	208891
M. nemestrina	M. nigra	M. mulatta	0.261642	79.4407	2.3e-16	0.0698994	1615170	698963	409059
M. nemestrina	M. silenus	M. mulatta	0.331074	111.775	2.3e-16	0.0826214	2529500	683779	343631
M. sinica	M. mulatta	M. nemestrina	0.276245	85.9107	2.3e-16	0.0960353	1182030	848732	481313
M. nemestrina	M. mulatta	M. sylvanus	0.272297	92.2828	2.3e-16	0.0315672	3819600	718333	410858
M. thibetana	M. mulatta	M. nemestrina	0.262332	81.7487	2.3e-16	0.0879575	1238280	803881	469763
M. nemestrina	M. tonkeana	M. mulatta	0.278834	87.287	2.3e-16	0.075965	1646610	731266	412379
M. nigra	M. silenus	M. mulatta	0.0762307	28.844	2.3e-16	0.0151865	1602770	408742	350839
M. sinica	M. mulatta	M. nigra	0.261979	76.8481	2.3e-16	0.0520577	841950	807265	472098
M. nigra	M. mulatta	M. sylvanus	0.00233094	0.641648	0.521102	0.000209918	3777910	423552	421582
M. thibetana	M. mulatta	M. nigra	0.231958	65.8207	2.3e-16	0.0446207	905486	758783	473050
M. nigra	M. tonkeana	M. mulatta	0.0283184	14.274	2.3e-16	0.00343323	3444800	240535	227287
M. silenus	M. mulatta	M. sinica	0.260173	97.5505	2.3e-16	0.0600563	848456	825319	484531
M. silenus	M. mulatta	M. sylvanus	0.0140721	4.23752	2.26003e-05	0.00127519	3821040	429696	417771
M. thibetana	M. mulatta	M. silenus	0.252205	76.5336	2.3e-16	0.050886	891110	802534	479259
M. tonkeana	M. silenus	M. mulatta	0.0580748	23.2445	2.3e-16	0.0118415	1616460	412010	366782
M. mulatta	M. sinica	M. sylvanus	0.0849277	24.3755	2.3e-16	0.00875675	3834940	523967	441935
M. sinica	M. thibetana	M. mulatta	0.0976057	36.6213	2.3e-16	0.0292761	2101780	625375	514150
M. sinica	M. mulatta	M. tonkeana	0.244432	71.6146	2.3e-16	0.0656301	840137	820759	498331
M. mulatta	M. thibetana	M. sylvanus	0.0916637	27.184	2.3e-16	0.00906955	3927070	507156	421987
M. tonkeana	M. mulatta	M. sylvanus	0.00259678	0.736098	0.461671	0.000235525	3825890	428736	426516
M. thibetana	M. mulatta	M. tonkeana	0.245164	75.0116	2.3e-16	0.0630899	916036	785234	476020
M. nemestrina	M. silenus	M. nigra	0.24111	88.4657	2.3e-16	0.0650084	1511070	863949	528271
M. nemestrina	M. nigra	M. sinica	0.304683	92.0225	2.3e-16	0.0524784	1927230	680340	362580
M. nemestrina	M. nigra	M. sylvanus	0.343574	112.374	2.3e-16	0.0307961	4861290	583592	285124
M. nemestrina	M. nigra	M. thibetana	0.315172	95.209	2.3e-16	0.0511326	1886680	681145	354681
M. nigra	M. tonkeana	M. nemestrina	0.0169236	9.43935	2.3e-16	0.00513819	2640070	347476	335911
M. nemestrina	M. silenus	M. sinica	0.350166	116.488	2.3e-16	0.05624	2852280	652450	314024
M. nemestrina	M. silenus	M. sylvanus	0.351188	116.893	2.3e-16	0.0293776	5791590	545082	261737
M. nemestrina	M. silenus	M. thibetana	0.352401	116.831	2.3e-16	0.0531315	2816270	646634	309642
M. nemestrina	M. silenus	M. tonkeana	0.235445	87.8539	2.3e-16	0.0920514	1519370	879339	544179
M. nemestrina	M. sinica	M. sylvanus	0.293229	84.5806	2.3e-16	0.0399814	3483410	852774	466055
M. sinica	M. thibetana	M. nemestrina	0.04257	15.7695	2.3e-16	0.00952791	2684330	444630	408320
M. nemestrina	M. tonkeana	M. sinica	0.333369	105.898	2.3e-16	0.0589392	1952530	720797	360370
M. nemestrina	M. thibetana	M. sylvanus	0.30029	89.1553	2.3e-16	0.0397385	3503510	833974	448776
M. nemestrina	M. tonkeana	M. sylvanus	0.344211	112.598	2.3e-16	0.0313286	4919720	596116	290822
M. nemestrina	M. tonkeana	M. thibetana	0.311	93.283	2.3e-16	0.0511167	1922680	692638	364018
M. nigra	M. silenus	M. sinica	0.0402392	15.3108	2.3e-16	0.00493006	1910700	361718	333734
M. silenus	M. nigra	M. sylvanus	0.015858	5.94853	2.70557e-09	0.000988364	4853380	295156	285941
M. nigra	M. silenus	M. thibetana	0.0294457	11.0692	2.3e-16	0.00341678	1868000	358275	337779
M. nigra	M. tonkeana	M. silenus	0.00134972	0.655386	0.512219	0.000188197	2266160	337542	336632
M. nigra	M. sinica	M. sylvanus	0.0799619	19.0873	2.3e-16	0.00881724	3471660	555170	472959
M. sinica	M. thibetana	M. nigra	0.0609747	21.6152	2.3e-16	0.00790042	2338990	441180	390470
M. nigra	M. tonkeana	M. sinica	0.0525558	25.1538	2.3e-16	0.0041589	3747370	239003	215136
M. nigra	M. thibetana	M. sylvanus	0.0892089	21.6819	2.3e-16	0.00940443	3505050	537182	449189
M. tonkeana	M. nigra	M. sylvanus	0.00548082	2.6087	0.00908857	0.000234273	6748020	201975	199773
M. tonkeana	M. nigra	M. thibetana	0.0178249	8.17588	2.9371e-16	0.00130311	3716280	225754	217847
M. silenus	M. sinica	M. sylvanus	0.0888897	22.1534	2.3e-16	0.00983595	3485730	559794	468398
M. sinica	M. thibetana	M. silenus	0.0500217	18.2805	2.3e-16	0.00672157	2318450	448643	405897
M. tonkeana	M. silenus	M. sinica	0.0067459	2.7178	0.00657167	0.000850635	1920510	360545	355714
M. silenus	M. thibetana	M. sylvanus	0.0974599	24.6355	2.3e-16	0.0104137	3514270	546568	449492
M. silenus	M. tonkeana	M. sylvanus	0.0115314	4.72823	2.26482e-06	0.000730877	4888240	299890	293052
M. tonkeana	M. silenus	M. thibetana	0.0394969	15.9592	2.3e-16	0.00465187	1889420	369101	341052
M. sinica	M. thibetana	M. sylvanus	0.00748265	2.59594	0.00943331	0.000544507	5198430	339385	334344
M. tonkeana	M. sinica	M. sylvanus	0.0818046	19.6199	2.3e-16	0.00899966	3524800	557373	473078
M. sinica	M. thibetana	M. tonkeana	0.0210002	7.44573	9.64133e-14	0.00367616	2349370	436929	418955
M. tonkeana	M. thibetana	M. sylvanus	0.0884214	21.7327	2.3e-16	0.00951033	3530190	549792	460464

## Sheet: 10
Table S10. HyDe results of all combinations of species groups.
P1	Hybrid	P2	Zscore	Pvalue	Gamma	AAAA	AAAB	AABA	AABB	AABC	ABAA	ABAB	ABAC	ABBA	BAAA	ABBC	CABC	BACA	BCAA	ABCD
sinica	fascicularis	silenus	306.849	0	0.554927	30691598591	1549743401	1223276053	182068198	0	1333509291	72382990	0	209140821	8602973262	0	0	0	0	0
fascicularis	sinica	sylvanus	67.0311	0	0.986423	3789755237	426898428	165822413	12458356	0	168738140	10213779	0	173295849	951352268	0	0	0	0	0
silenus	fascicularis	sylvanus	88.5433	0	0.982685	2981682643	341356132	139166752	9491026	0	156143440	7216463	0	136305316	742380152	0	0	0	0	0
silenus	sinica	sylvanus	140.675	0	0.964558	5935232083	672331436	292349760	27960982	0	332104911	19399276	0	252409498	1483133904	0	0	0	0	0

[truncated: 3 more sheets: 11, 12, 13]
